# Supplementary material for: Genetic Biomarkers and Circulating White Blood Cells in Osteoarthritis: A Bioinformatics and Mendelian Randomization Analysis
Source: Biomedicines. 2025 Jan 2;13(1):90. doi: 10.3390/biomedicines13010090 (PMC11760900; doi:10.3390/biomedicines13010090)
Supplement: Supplementary file 1 [file biomedicines-13-00090-s001.zip]

Archive with 15 entries (15 files):
- Supplementary Figures.pdf
- Table S1.xlsx
- Table S10.xlsx
- Table S11.xlsx
- Table S12.xlsx
- Table S13.xlsx
- Table S14.xlsx
- Table S2.xlsx
- Table S3.xlsx
- Table S4.xlsx
- Table S5.xlsx
- Table S6.xlsx
- Table S7.xlsx
- Table S8.xlsx
- Table S9.xlsx
