# Supplementary material for: Genetic Biomarkers and Circulating White Blood Cells in Osteoarthritis: A Bioinformatics and Mendelian Randomization Analysis
Source: Biomedicines. 2025 Jan 2;13(1):90. doi: 10.3390/biomedicines13010090 (PMC11760900; doi:10.3390/biomedicines13010090)
Supplement: Supplementary file 1 [file biomedicines-13-00090-s001.zip › Table S1.xlsx]

## Sheet: Sheet1
Supplementary Table S1. All SNPs used in this study.
SNP	exposure	outcome	F
rs10006833	basophil cell count || id:ieu-b-29	OA at any sites	38.1802
rs10734121	basophil cell count || id:ieu-b-29	OA at any sites	79.7764
rs10746147	basophil cell count || id:ieu-b-29	OA at any sites	32.4003
rs10806232	basophil cell count || id:ieu-b-29	OA at any sites	49.5215
rs10835333	basophil cell count || id:ieu-b-29	OA at any sites	45.0626
rs10844657	basophil cell count || id:ieu-b-29	OA at any sites	32.5566
rs1086893	basophil cell count || id:ieu-b-29	OA at any sites	190.285
rs10883359	basophil cell count || id:ieu-b-29	OA at any sites	33.2127
rs10906375	basophil cell count || id:ieu-b-29	OA at any sites	31.127
rs10927074	basophil cell count || id:ieu-b-29	OA at any sites	572.543
rs11064881	basophil cell count || id:ieu-b-29	OA at any sites	67.2345
rs11097787	basophil cell count || id:ieu-b-29	OA at any sites	47.9505
rs11121246	basophil cell count || id:ieu-b-29	OA at any sites	38.487
rs11158159	basophil cell count || id:ieu-b-29	OA at any sites	133.132
rs11187969	basophil cell count || id:ieu-b-29	OA at any sites	30.0968
rs112352373	basophil cell count || id:ieu-b-29	OA at any sites	29.7532
rs11633707	basophil cell count || id:ieu-b-29	OA at any sites	33.6378
rs11710737	basophil cell count || id:ieu-b-29	OA at any sites	31.1621
rs11756802	basophil cell count || id:ieu-b-29	OA at any sites	37.4335
rs11772895	basophil cell count || id:ieu-b-29	OA at any sites	220.658
rs118013485	basophil cell count || id:ieu-b-29	OA at any sites	33.3735
rs1186222	basophil cell count || id:ieu-b-29	OA at any sites	113.998
rs12075	basophil cell count || id:ieu-b-29	OA at any sites	177.868
rs12123922	basophil cell count || id:ieu-b-29	OA at any sites	180.272
rs12143614	basophil cell count || id:ieu-b-29	OA at any sites	52.5299
rs12443468	basophil cell count || id:ieu-b-29	OA at any sites	35.0677
rs12447180	basophil cell count || id:ieu-b-29	OA at any sites	112.674
rs12453682	basophil cell count || id:ieu-b-29	OA at any sites	67.0486
rs12459419	basophil cell count || id:ieu-b-29	OA at any sites	57.7682
rs12497690	basophil cell count || id:ieu-b-29	OA at any sites	47.042
rs12921873	basophil cell count || id:ieu-b-29	OA at any sites	39.4865
rs12941811	basophil cell count || id:ieu-b-29	OA at any sites	497.272
rs1295927	basophil cell count || id:ieu-b-29	OA at any sites	145.974
rs13089722	basophil cell count || id:ieu-b-29	OA at any sites	706.686
rs13188960	basophil cell count || id:ieu-b-29	OA at any sites	69.7693
rs13267723	basophil cell count || id:ieu-b-29	OA at any sites	33.3043
rs13386606	basophil cell count || id:ieu-b-29	OA at any sites	31.0726
rs138595256	basophil cell count || id:ieu-b-29	OA at any sites	97.3202
rs142405270	basophil cell count || id:ieu-b-29	OA at any sites	45.3228
rs1427499	basophil cell count || id:ieu-b-29	OA at any sites	85.7598
rs146970669	basophil cell count || id:ieu-b-29	OA at any sites	40.4447
rs149007767	basophil cell count || id:ieu-b-29	OA at any sites	91.0362
rs1537061	basophil cell count || id:ieu-b-29	OA at any sites	53.0525
rs1539174	basophil cell count || id:ieu-b-29	OA at any sites	369.685
rs1598207	basophil cell count || id:ieu-b-29	OA at any sites	81.4041
rs1633768	basophil cell count || id:ieu-b-29	OA at any sites	52.1961
rs1669340	basophil cell count || id:ieu-b-29	OA at any sites	147.56
rs16923637	basophil cell count || id:ieu-b-29	OA at any sites	38.8636
rs16928084	basophil cell count || id:ieu-b-29	OA at any sites	73.3505
rs16989483	basophil cell count || id:ieu-b-29	OA at any sites	83.4592
rs17613339	basophil cell count || id:ieu-b-29	OA at any sites	29.9325
rs17625587	basophil cell count || id:ieu-b-29	OA at any sites	41.354
rs17758695	basophil cell count || id:ieu-b-29	OA at any sites	422.57
rs17860282	basophil cell count || id:ieu-b-29	OA at any sites	114.141
rs1804999	basophil cell count || id:ieu-b-29	OA at any sites	30.4369
rs2007774	basophil cell count || id:ieu-b-29	OA at any sites	51.4309
rs2028900	basophil cell count || id:ieu-b-29	OA at any sites	45.5815
rs2070596	basophil cell count || id:ieu-b-29	OA at any sites	81.0853
rs2089979	basophil cell count || id:ieu-b-29	OA at any sites	44.4122
rs2118140	basophil cell count || id:ieu-b-29	OA at any sites	79.5314
rs2158799	basophil cell count || id:ieu-b-29	OA at any sites	44.7685
rs2239635	basophil cell count || id:ieu-b-29	OA at any sites	233.605
rs2271352	basophil cell count || id:ieu-b-29	OA at any sites	296.025
rs2273770	basophil cell count || id:ieu-b-29	OA at any sites	29.836
rs2276066	basophil cell count || id:ieu-b-29	OA at any sites	41.6589
rs2282986	basophil cell count || id:ieu-b-29	OA at any sites	131.812
rs2286599	basophil cell count || id:ieu-b-29	OA at any sites	61.3826
rs2289511	basophil cell count || id:ieu-b-29	OA at any sites	61.7957
rs2294199	basophil cell count || id:ieu-b-29	OA at any sites	62.8926
rs2298989	basophil cell count || id:ieu-b-29	OA at any sites	31.0739
rs247833	basophil cell count || id:ieu-b-29	OA at any sites	45.9219
rs2594836	basophil cell count || id:ieu-b-29	OA at any sites	60.1029
rs2606724	basophil cell count || id:ieu-b-29	OA at any sites	58.1597
rs2607278	basophil cell count || id:ieu-b-29	OA at any sites	103.826
rs2738104	basophil cell count || id:ieu-b-29	OA at any sites	70.2277
rs2805921	basophil cell count || id:ieu-b-29	OA at any sites	29.7587
rs2811708	basophil cell count || id:ieu-b-29	OA at any sites	55.0634
rs2834670	basophil cell count || id:ieu-b-29	OA at any sites	107.608
rs28364390	basophil cell count || id:ieu-b-29	OA at any sites	44.9579
rs28647824	basophil cell count || id:ieu-b-29	OA at any sites	56.9251
rs2959356	basophil cell count || id:ieu-b-29	OA at any sites	38.8599
rs2977799	basophil cell count || id:ieu-b-29	OA at any sites	178.568
rs3071	basophil cell count || id:ieu-b-29	OA at any sites	53.048
rs310631	basophil cell count || id:ieu-b-29	OA at any sites	34.4552
rs3181077	basophil cell count || id:ieu-b-29	OA at any sites	263.55
rs34097845	basophil cell count || id:ieu-b-29	OA at any sites	94.632
rs34158728	basophil cell count || id:ieu-b-29	OA at any sites	234.164
rs34288539	basophil cell count || id:ieu-b-29	OA at any sites	43.2225
rs34377578	basophil cell count || id:ieu-b-29	OA at any sites	31.8705
rs34500	basophil cell count || id:ieu-b-29	OA at any sites	50.3102
rs34638654	basophil cell count || id:ieu-b-29	OA at any sites	32.038
rs34780507	basophil cell count || id:ieu-b-29	OA at any sites	71.6248
rs34850939	basophil cell count || id:ieu-b-29	OA at any sites	41.0582
rs35045014	basophil cell count || id:ieu-b-29	OA at any sites	30.4687
rs357613	basophil cell count || id:ieu-b-29	OA at any sites	49.9915
rs3731332	basophil cell count || id:ieu-b-29	OA at any sites	221.999
rs3781452	basophil cell count || id:ieu-b-29	OA at any sites	86.514
rs4324460	basophil cell count || id:ieu-b-29	OA at any sites	94.4067
rs4475963	basophil cell count || id:ieu-b-29	OA at any sites	40.3104
rs45577137	basophil cell count || id:ieu-b-29	OA at any sites	82.6457
rs4602187	basophil cell count || id:ieu-b-29	OA at any sites	40.6451
rs4763817	basophil cell count || id:ieu-b-29	OA at any sites	33.1692
rs4876400	basophil cell count || id:ieu-b-29	OA at any sites	64.7795
rs4911102	basophil cell count || id:ieu-b-29	OA at any sites	79.8884
rs4912807	basophil cell count || id:ieu-b-29	OA at any sites	37.029
rs4941839	basophil cell count || id:ieu-b-29	OA at any sites	34.4822
rs55690609	basophil cell count || id:ieu-b-29	OA at any sites	253.063
rs56043070	basophil cell count || id:ieu-b-29	OA at any sites	42.4868
rs561102	basophil cell count || id:ieu-b-29	OA at any sites	42.1338
rs56388170	basophil cell count || id:ieu-b-29	OA at any sites	193.244
rs56406125	basophil cell count || id:ieu-b-29	OA at any sites	178.291
rs5750494	basophil cell count || id:ieu-b-29	OA at any sites	38.0625
rs59107033	basophil cell count || id:ieu-b-29	OA at any sites	32.2778
rs602229	basophil cell count || id:ieu-b-29	OA at any sites	32.6049
rs6029234	basophil cell count || id:ieu-b-29	OA at any sites	34.8681
rs6045612	basophil cell count || id:ieu-b-29	OA at any sites	51.5574
rs6091176	basophil cell count || id:ieu-b-29	OA at any sites	34.2807
rs6141781	basophil cell count || id:ieu-b-29	OA at any sites	125.473
rs62021606	basophil cell count || id:ieu-b-29	OA at any sites	53.5484
rs62105478	basophil cell count || id:ieu-b-29	OA at any sites	46.5061
rs62160676	basophil cell count || id:ieu-b-29	OA at any sites	54.3921
rs6421984	basophil cell count || id:ieu-b-29	OA at any sites	78.5135
rs6543144	basophil cell count || id:ieu-b-29	OA at any sites	38.0098
rs6557615	basophil cell count || id:ieu-b-29	OA at any sites	72.4676
rs6671847	basophil cell count || id:ieu-b-29	OA at any sites	43.5336
rs67175901	basophil cell count || id:ieu-b-29	OA at any sites	60.1297
rs6734238	basophil cell count || id:ieu-b-29	OA at any sites	33.0802
rs6927569	basophil cell count || id:ieu-b-29	OA at any sites	111.318
rs695113	basophil cell count || id:ieu-b-29	OA at any sites	57.5709
rs6993770	basophil cell count || id:ieu-b-29	OA at any sites	64.5316
rs7044519	basophil cell count || id:ieu-b-29	OA at any sites	35.7826
rs71391089	basophil cell count || id:ieu-b-29	OA at any sites	33.8956
rs71562671	basophil cell count || id:ieu-b-29	OA at any sites	30.1622
rs7196129	basophil cell count || id:ieu-b-29	OA at any sites	66.6737
rs7250849	basophil cell count || id:ieu-b-29	OA at any sites	41.942
rs7253094	basophil cell count || id:ieu-b-29	OA at any sites	47.1162
rs72721631	basophil cell count || id:ieu-b-29	OA at any sites	63.9859
rs72786903	basophil cell count || id:ieu-b-29	OA at any sites	31.8964
rs7285377	basophil cell count || id:ieu-b-29	OA at any sites	40.399
rs73022294	basophil cell count || id:ieu-b-29	OA at any sites	33.4713
rs73049252	basophil cell count || id:ieu-b-29	OA at any sites	71.8268
rs73078376	basophil cell count || id:ieu-b-29	OA at any sites	32.0878
rs73110111	basophil cell count || id:ieu-b-29	OA at any sites	34.6203
rs73987603	basophil cell count || id:ieu-b-29	OA at any sites	75.814
rs7420	basophil cell count || id:ieu-b-29	OA at any sites	40.5394
rs742631	basophil cell count || id:ieu-b-29	OA at any sites	52.9971
rs74472890	basophil cell count || id:ieu-b-29	OA at any sites	468.447
rs74524365	basophil cell count || id:ieu-b-29	OA at any sites	31.9593
rs74535412	basophil cell count || id:ieu-b-29	OA at any sites	46.7007
rs748113	basophil cell count || id:ieu-b-29	OA at any sites	31.7739
rs7496362	basophil cell count || id:ieu-b-29	OA at any sites	35.4451
rs7503461	basophil cell count || id:ieu-b-29	OA at any sites	37.0615
rs75084335	basophil cell count || id:ieu-b-29	OA at any sites	49.0369
rs7515985	basophil cell count || id:ieu-b-29	OA at any sites	42.6271
rs7573465	basophil cell count || id:ieu-b-29	OA at any sites	56.1014
rs7613595	basophil cell count || id:ieu-b-29	OA at any sites	213.601
rs76427287	basophil cell count || id:ieu-b-29	OA at any sites	145.477
rs76428106	basophil cell count || id:ieu-b-29	OA at any sites	84.0168
rs77785849	basophil cell count || id:ieu-b-29	OA at any sites	39.4656
rs7832357	basophil cell count || id:ieu-b-29	OA at any sites	50.7221
rs78744187	basophil cell count || id:ieu-b-29	OA at any sites	1207.13
rs79140637	basophil cell count || id:ieu-b-29	OA at any sites	36.5906
rs80194822	basophil cell count || id:ieu-b-29	OA at any sites	37.3956
rs8178414	basophil cell count || id:ieu-b-29	OA at any sites	66.0767
rs875740	basophil cell count || id:ieu-b-29	OA at any sites	67.8215
rs905670	basophil cell count || id:ieu-b-29	OA at any sites	44.1668
rs9376098	basophil cell count || id:ieu-b-29	OA at any sites	115.652
rs9819371	basophil cell count || id:ieu-b-29	OA at any sites	51.8848
rs9928015	basophil cell count || id:ieu-b-29	OA at any sites	44.7436
rs10006495	white blood cell count || id:ieu-b-30	OA at any sites	62.7289
rs10049210	white blood cell count || id:ieu-b-30	OA at any sites	58.3345
rs1007938	white blood cell count || id:ieu-b-30	OA at any sites	33.431
rs10087240	white blood cell count || id:ieu-b-30	OA at any sites	110.774
rs10102877	white blood cell count || id:ieu-b-30	OA at any sites	42.2032
rs10138752	white blood cell count || id:ieu-b-30	OA at any sites	130.374
rs10146962	white blood cell count || id:ieu-b-30	OA at any sites	58.9286
rs10164769	white blood cell count || id:ieu-b-30	OA at any sites	157.276
rs10203838	white blood cell count || id:ieu-b-30	OA at any sites	40.9731
rs10205474	white blood cell count || id:ieu-b-30	OA at any sites	30.088
rs1024091	white blood cell count || id:ieu-b-30	OA at any sites	52.8035
rs10260281	white blood cell count || id:ieu-b-30	OA at any sites	36.5292
rs1033415	white blood cell count || id:ieu-b-30	OA at any sites	37.0756
rs10494783	white blood cell count || id:ieu-b-30	OA at any sites	106.265
rs10749539	white blood cell count || id:ieu-b-30	OA at any sites	36.0351
rs10808139	white blood cell count || id:ieu-b-30	OA at any sites	36.4705
rs10808536	white blood cell count || id:ieu-b-30	OA at any sites	32.7261
rs10814191	white blood cell count || id:ieu-b-30	OA at any sites	28.9229
rs10828725	white blood cell count || id:ieu-b-30	OA at any sites	645.017
rs10844682	white blood cell count || id:ieu-b-30	OA at any sites	161.591
rs10864368	white blood cell count || id:ieu-b-30	OA at any sites	129.627
rs10872223	white blood cell count || id:ieu-b-30	OA at any sites	33.6197
rs10889574	white blood cell count || id:ieu-b-30	OA at any sites	445.675
rs10931934	white blood cell count || id:ieu-b-30	OA at any sites	60.5136
rs10936588	white blood cell count || id:ieu-b-30	OA at any sites	53.1822
rs10980797	white blood cell count || id:ieu-b-30	OA at any sites	204.603
rs10986338	white blood cell count || id:ieu-b-30	OA at any sites	70.4828
rs11022177	white blood cell count || id:ieu-b-30	OA at any sites	78.6456
rs11064881	white blood cell count || id:ieu-b-30	OA at any sites	79.3321
rs1109278	white blood cell count || id:ieu-b-30	OA at any sites	52.5128
rs11104881	white blood cell count || id:ieu-b-30	OA at any sites	143.71
rs11114149	white blood cell count || id:ieu-b-30	OA at any sites	45.3671
rs11159261	white blood cell count || id:ieu-b-30	OA at any sites	57.4588
rs11169302	white blood cell count || id:ieu-b-30	OA at any sites	92.2228
rs11198788	white blood cell count || id:ieu-b-30	OA at any sites	39.014
rs11221394	white blood cell count || id:ieu-b-30	OA at any sites	30.9595
rs112282032	white blood cell count || id:ieu-b-30	OA at any sites	70.3479
rs11252331	white blood cell count || id:ieu-b-30	OA at any sites	42.8791
rs112880875	white blood cell count || id:ieu-b-30	OA at any sites	61.1037
rs113473633	white blood cell count || id:ieu-b-30	OA at any sites	72.3376
rs113519804	white blood cell count || id:ieu-b-30	OA at any sites	33.0371
rs114050631	white blood cell count || id:ieu-b-30	OA at any sites	228.639
rs114427331	white blood cell count || id:ieu-b-30	OA at any sites	53.2101
rs115433278	white blood cell count || id:ieu-b-30	OA at any sites	33.0641
rs11644125	white blood cell count || id:ieu-b-30	OA at any sites	85.3506
rs11669443	white blood cell count || id:ieu-b-30	OA at any sites	35.4083
rs11688303	white blood cell count || id:ieu-b-30	OA at any sites	52.5176
rs11723621	white blood cell count || id:ieu-b-30	OA at any sites	195.852
rs11735662	white blood cell count || id:ieu-b-30	OA at any sites	98.5338
rs11744663	white blood cell count || id:ieu-b-30	OA at any sites	60.8522
rs117556162	white blood cell count || id:ieu-b-30	OA at any sites	44.0989
rs11854390	white blood cell count || id:ieu-b-30	OA at any sites	51.6865
rs11927257	white blood cell count || id:ieu-b-30	OA at any sites	37.6756
rs11965885	white blood cell count || id:ieu-b-30	OA at any sites	64.1586
rs11993347	white blood cell count || id:ieu-b-30	OA at any sites	77.1972
rs12138789	white blood cell count || id:ieu-b-30	OA at any sites	43.5423
rs12142474	white blood cell count || id:ieu-b-30	OA at any sites	37.4346
rs12157427	white blood cell count || id:ieu-b-30	OA at any sites	30.5503
rs12203592	white blood cell count || id:ieu-b-30	OA at any sites	90.6408
rs12214269	white blood cell count || id:ieu-b-30	OA at any sites	92.195
rs12216862	white blood cell count || id:ieu-b-30	OA at any sites	30.356
rs12343532	white blood cell count || id:ieu-b-30	OA at any sites	51.7253
rs12429714	white blood cell count || id:ieu-b-30	OA at any sites	34.0249
rs1245035	white blood cell count || id:ieu-b-30	OA at any sites	54.5032
rs12502008	white blood cell count || id:ieu-b-30	OA at any sites	31.8605
rs1250215	white blood cell count || id:ieu-b-30	OA at any sites	35.1507
rs12540307	white blood cell count || id:ieu-b-30	OA at any sites	70.6655
rs12550612	white blood cell count || id:ieu-b-30	OA at any sites	176.511
rs12566440	white blood cell count || id:ieu-b-30	OA at any sites	56.8764
rs12630592	white blood cell count || id:ieu-b-30	OA at any sites	35.9238
rs12683699	white blood cell count || id:ieu-b-30	OA at any sites	71.4403
rs12716647	white blood cell count || id:ieu-b-30	OA at any sites	39.8233
rs12784071	white blood cell count || id:ieu-b-30	OA at any sites	63.943
rs1285254	white blood cell count || id:ieu-b-30	OA at any sites	29.694
rs1285886	white blood cell count || id:ieu-b-30	OA at any sites	124.832
rs12905862	white blood cell count || id:ieu-b-30	OA at any sites	29.9121
rs12918121	white blood cell count || id:ieu-b-30	OA at any sites	51.3652
rs12936529	white blood cell count || id:ieu-b-30	OA at any sites	177.351
rs12956324	white blood cell count || id:ieu-b-30	OA at any sites	51.3414
rs12997100	white blood cell count || id:ieu-b-30	OA at any sites	52.3969
rs12999905	white blood cell count || id:ieu-b-30	OA at any sites	37.1566
rs13132853	white blood cell count || id:ieu-b-30	OA at any sites	104.399
rs13149209	white blood cell count || id:ieu-b-30	OA at any sites	41.3437
rs13180726	white blood cell count || id:ieu-b-30	OA at any sites	73.4141
rs1322599	white blood cell count || id:ieu-b-30	OA at any sites	151.662
rs13237635	white blood cell count || id:ieu-b-30	OA at any sites	29.9346
rs13291664	white blood cell count || id:ieu-b-30	OA at any sites	117.306
rs1366045	white blood cell count || id:ieu-b-30	OA at any sites	161.77
rs1371045	white blood cell count || id:ieu-b-30	OA at any sites	43.5962
rs1371794	white blood cell count || id:ieu-b-30	OA at any sites	1058.94
rs138028125	white blood cell count || id:ieu-b-30	OA at any sites	107.928
rs139369470	white blood cell count || id:ieu-b-30	OA at any sites	32.8111
rs144317085	white blood cell count || id:ieu-b-30	OA at any sites	92.3704
rs145209947	white blood cell count || id:ieu-b-30	OA at any sites	88.4056
rs146207734	white blood cell count || id:ieu-b-30	OA at any sites	51.3553
rs1468102	white blood cell count || id:ieu-b-30	OA at any sites	53.0168
rs1474419	white blood cell count || id:ieu-b-30	OA at any sites	91.4117
rs1476081	white blood cell count || id:ieu-b-30	OA at any sites	30.4996
rs148713124	white blood cell count || id:ieu-b-30	OA at any sites	91.9989
rs150649461	white blood cell count || id:ieu-b-30	OA at any sites	77.529
rs1506609	white blood cell count || id:ieu-b-30	OA at any sites	79.1669
rs150861794	white blood cell count || id:ieu-b-30	OA at any sites	94.8196
rs1611236	white blood cell count || id:ieu-b-30	OA at any sites	314.632
rs1621453	white blood cell count || id:ieu-b-30	OA at any sites	30.435
rs16850073	white blood cell count || id:ieu-b-30	OA at any sites	474.362
rs16964983	white blood cell count || id:ieu-b-30	OA at any sites	76.4
rs17011726	white blood cell count || id:ieu-b-30	OA at any sites	111.434
rs17026212	white blood cell count || id:ieu-b-30	OA at any sites	60.7463
rs17041439	white blood cell count || id:ieu-b-30	OA at any sites	85.9406
rs17138597	white blood cell count || id:ieu-b-30	OA at any sites	31.086
rs17209630	white blood cell count || id:ieu-b-30	OA at any sites	46.0794
rs17270882	white blood cell count || id:ieu-b-30	OA at any sites	192.514
rs175714	white blood cell count || id:ieu-b-30	OA at any sites	29.8812
rs17660636	white blood cell count || id:ieu-b-30	OA at any sites	33.1905
rs17758695	white blood cell count || id:ieu-b-30	OA at any sites	97.426
rs1779809	white blood cell count || id:ieu-b-30	OA at any sites	51.8109
rs180941	white blood cell count || id:ieu-b-30	OA at any sites	74.8341
rs1822534	white blood cell count || id:ieu-b-30	OA at any sites	179.112
rs185774696	white blood cell count || id:ieu-b-30	OA at any sites	145.194
rs1885474	white blood cell count || id:ieu-b-30	OA at any sites	48.3543
rs1886654	white blood cell count || id:ieu-b-30	OA at any sites	357.676
rs1887428	white blood cell count || id:ieu-b-30	OA at any sites	58.7396
rs1891033	white blood cell count || id:ieu-b-30	OA at any sites	35.5398
rs1895994	white blood cell count || id:ieu-b-30	OA at any sites	41.2147
rs1933295	white blood cell count || id:ieu-b-30	OA at any sites	42.6065
rs1947897	white blood cell count || id:ieu-b-30	OA at any sites	51.7718
rs2012011	white blood cell count || id:ieu-b-30	OA at any sites	85.8442
rs2012610	white blood cell count || id:ieu-b-30	OA at any sites	94.4996
rs2038700	white blood cell count || id:ieu-b-30	OA at any sites	318.512
rs2062250	white blood cell count || id:ieu-b-30	OA at any sites	166.221
rs2068330	white blood cell count || id:ieu-b-30	OA at any sites	90.1459
rs2076211	white blood cell count || id:ieu-b-30	OA at any sites	48.4147
rs2082382	white blood cell count || id:ieu-b-30	OA at any sites	88.6052
rs2084312	white blood cell count || id:ieu-b-30	OA at any sites	149.724
rs2091084	white blood cell count || id:ieu-b-30	OA at any sites	76.6891
rs2104415	white blood cell count || id:ieu-b-30	OA at any sites	34.0849
rs2148537	white blood cell count || id:ieu-b-30	OA at any sites	47.8372
rs2158799	white blood cell count || id:ieu-b-30	OA at any sites	495.165
rs2180369	white blood cell count || id:ieu-b-30	OA at any sites	52.7135
rs218264	white blood cell count || id:ieu-b-30	OA at any sites	140.365
rs2194067	white blood cell count || id:ieu-b-30	OA at any sites	43.3992
rs2259855	white blood cell count || id:ieu-b-30	OA at any sites	156.373
rs2260850	white blood cell count || id:ieu-b-30	OA at any sites	120.993
rs2282677	white blood cell count || id:ieu-b-30	OA at any sites	35.0162
rs2282986	white blood cell count || id:ieu-b-30	OA at any sites	315.403
rs2284837	white blood cell count || id:ieu-b-30	OA at any sites	36.6635
rs2286599	white blood cell count || id:ieu-b-30	OA at any sites	197.323
rs2290669	white blood cell count || id:ieu-b-30	OA at any sites	427.2
rs2298695	white blood cell count || id:ieu-b-30	OA at any sites	66.3878
rs2305980	white blood cell count || id:ieu-b-30	OA at any sites	41.02
rs2312675	white blood cell count || id:ieu-b-30	OA at any sites	57.8282
rs2314339	white blood cell count || id:ieu-b-30	OA at any sites	90.1104
rs2327028	white blood cell count || id:ieu-b-30	OA at any sites	50.9968
rs2328667	white blood cell count || id:ieu-b-30	OA at any sites	41.6994
rs2358581	white blood cell count || id:ieu-b-30	OA at any sites	158.174
rs2371108	white blood cell count || id:ieu-b-30	OA at any sites	98.5471
rs2427599	white blood cell count || id:ieu-b-30	OA at any sites	33.4701
rs2428608	white blood cell count || id:ieu-b-30	OA at any sites	35.387
rs2432142	white blood cell count || id:ieu-b-30	OA at any sites	44.3778
rs2469147	white blood cell count || id:ieu-b-30	OA at any sites	34.9769
rs247826	white blood cell count || id:ieu-b-30	OA at any sites	220.482
rs2506699	white blood cell count || id:ieu-b-30	OA at any sites	57.1915
rs2519093	white blood cell count || id:ieu-b-30	OA at any sites	288.529
rs2561758	white blood cell count || id:ieu-b-30	OA at any sites	296.163
rs257063	white blood cell count || id:ieu-b-30	OA at any sites	41.0182
rs2615061	white blood cell count || id:ieu-b-30	OA at any sites	88.8977
rs2665405	white blood cell count || id:ieu-b-30	OA at any sites	348.76
rs2710804	white blood cell count || id:ieu-b-30	OA at any sites	111.693
rs2713573	white blood cell count || id:ieu-b-30	OA at any sites	145.395
rs2729707	white blood cell count || id:ieu-b-30	OA at any sites	150.695
rs2790122	white blood cell count || id:ieu-b-30	OA at any sites	41.3816
rs28530750	white blood cell count || id:ieu-b-30	OA at any sites	143.168
rs28571765	white blood cell count || id:ieu-b-30	OA at any sites	81.2492
rs28574812	white blood cell count || id:ieu-b-30	OA at any sites	38.4753
rs28576226	white blood cell count || id:ieu-b-30	OA at any sites	114.897
rs2857633	white blood cell count || id:ieu-b-30	OA at any sites	39.2458
rs28588746	white blood cell count || id:ieu-b-30	OA at any sites	28.9116
rs2875974	white blood cell count || id:ieu-b-30	OA at any sites	119.446
rs2910580	white blood cell count || id:ieu-b-30	OA at any sites	59.3376
rs2935104	white blood cell count || id:ieu-b-30	OA at any sites	32.8147
rs301817	white blood cell count || id:ieu-b-30	OA at any sites	68.9669
rs342294	white blood cell count || id:ieu-b-30	OA at any sites	83.9117
rs34298354	white blood cell count || id:ieu-b-30	OA at any sites	71.2287
rs34332006	white blood cell count || id:ieu-b-30	OA at any sites	30.369
rs34505104	white blood cell count || id:ieu-b-30	OA at any sites	99.2837
rs34599082	white blood cell count || id:ieu-b-30	OA at any sites	339.924
rs34952318	white blood cell count || id:ieu-b-30	OA at any sites	58.8286
rs35111447	white blood cell count || id:ieu-b-30	OA at any sites	31.8801
rs35112940	white blood cell count || id:ieu-b-30	OA at any sites	128.25
rs35592432	white blood cell count || id:ieu-b-30	OA at any sites	47.2918
rs35592645	white blood cell count || id:ieu-b-30	OA at any sites	64.0779
rs35734242	white blood cell count || id:ieu-b-30	OA at any sites	117.68
rs35755865	white blood cell count || id:ieu-b-30	OA at any sites	63.9413
rs35990176	white blood cell count || id:ieu-b-30	OA at any sites	37.2667
rs3731332	white blood cell count || id:ieu-b-30	OA at any sites	374.479
rs3732378	white blood cell count || id:ieu-b-30	OA at any sites	65.7772
rs3735485	white blood cell count || id:ieu-b-30	OA at any sites	248.2
rs3747869	white blood cell count || id:ieu-b-30	OA at any sites	136.233
rs3752562	white blood cell count || id:ieu-b-30	OA at any sites	35.7329
rs3754224	white blood cell count || id:ieu-b-30	OA at any sites	47.2005
rs3773312	white blood cell count || id:ieu-b-30	OA at any sites	37.5879
rs3793537	white blood cell count || id:ieu-b-30	OA at any sites	91.1669
rs3812849	white blood cell count || id:ieu-b-30	OA at any sites	84.5477
rs3847147	white blood cell count || id:ieu-b-30	OA at any sites	33.723
rs3857488	white blood cell count || id:ieu-b-30	OA at any sites	70.895
rs38859	white blood cell count || id:ieu-b-30	OA at any sites	35.5894
rs399757	white blood cell count || id:ieu-b-30	OA at any sites	43.7665
rs4074672	white blood cell count || id:ieu-b-30	OA at any sites	84.6706
rs41272536	white blood cell count || id:ieu-b-30	OA at any sites	52.6542
rs41295055	white blood cell count || id:ieu-b-30	OA at any sites	32.3126
rs41313381	white blood cell count || id:ieu-b-30	OA at any sites	69.9945
rs41317014	white blood cell count || id:ieu-b-30	OA at any sites	76.3446
rs4239149	white blood cell count || id:ieu-b-30	OA at any sites	67.2051
rs4276676	white blood cell count || id:ieu-b-30	OA at any sites	103.947
rs430989	white blood cell count || id:ieu-b-30	OA at any sites	44.0072
rs4391200	white blood cell count || id:ieu-b-30	OA at any sites	139.739
rs4468717	white blood cell count || id:ieu-b-30	OA at any sites	32.2136
rs447124	white blood cell count || id:ieu-b-30	OA at any sites	81.0428
rs4535497	white blood cell count || id:ieu-b-30	OA at any sites	42.5434
rs464609	white blood cell count || id:ieu-b-30	OA at any sites	46.2537
rs4672564	white blood cell count || id:ieu-b-30	OA at any sites	28.9506
rs4703541	white blood cell count || id:ieu-b-30	OA at any sites	156.932
rs4704826	white blood cell count || id:ieu-b-30	OA at any sites	63.538
rs4707609	white blood cell count || id:ieu-b-30	OA at any sites	114.943
rs4712614	white blood cell count || id:ieu-b-30	OA at any sites	124.054
rs4721650	white blood cell count || id:ieu-b-30	OA at any sites	43.0167
rs47341	white blood cell count || id:ieu-b-30	OA at any sites	61.0025
rs4734879	white blood cell count || id:ieu-b-30	OA at any sites	108.223
rs4760	white blood cell count || id:ieu-b-30	OA at any sites	716.445
rs4761234	white blood cell count || id:ieu-b-30	OA at any sites	64.7999
rs4789229	white blood cell count || id:ieu-b-30	OA at any sites	35.426
rs4790752	white blood cell count || id:ieu-b-30	OA at any sites	85.6508
rs4794820	white blood cell count || id:ieu-b-30	OA at any sites	1447.58
rs4844390	white blood cell count || id:ieu-b-30	OA at any sites	135.91
rs4844565	white blood cell count || id:ieu-b-30	OA at any sites	35.3716
rs4877107	white blood cell count || id:ieu-b-30	OA at any sites	29.8556
rs4909932	white blood cell count || id:ieu-b-30	OA at any sites	51.4376
rs4909945	white blood cell count || id:ieu-b-30	OA at any sites	31.5323
rs4924450	white blood cell count || id:ieu-b-30	OA at any sites	39.5196
rs4925756	white blood cell count || id:ieu-b-30	OA at any sites	50.7459
rs4948097	white blood cell count || id:ieu-b-30	OA at any sites	63.3713
rs4970996	white blood cell count || id:ieu-b-30	OA at any sites	49.9079
rs533483	white blood cell count || id:ieu-b-30	OA at any sites	62.148
rs549302	white blood cell count || id:ieu-b-30	OA at any sites	113.25
rs55671712	white blood cell count || id:ieu-b-30	OA at any sites	33.6605
rs55767800	white blood cell count || id:ieu-b-30	OA at any sites	79.8643
rs55964818	white blood cell count || id:ieu-b-30	OA at any sites	363.02
rs55978995	white blood cell count || id:ieu-b-30	OA at any sites	30.3947
rs560194	white blood cell count || id:ieu-b-30	OA at any sites	51.4481
rs56188865	white blood cell count || id:ieu-b-30	OA at any sites	191.862
rs56378716	white blood cell count || id:ieu-b-30	OA at any sites	164.167
rs56388170	white blood cell count || id:ieu-b-30	OA at any sites	821.912
rs571497	white blood cell count || id:ieu-b-30	OA at any sites	193.61
rs5746451	white blood cell count || id:ieu-b-30	OA at any sites	107.123
rs5746990	white blood cell count || id:ieu-b-30	OA at any sites	60.3801
rs57871178	white blood cell count || id:ieu-b-30	OA at any sites	28.9409
rs579721	white blood cell count || id:ieu-b-30	OA at any sites	34.4971
rs59085061	white blood cell count || id:ieu-b-30	OA at any sites	109.921
rs59241311	white blood cell count || id:ieu-b-30	OA at any sites	29.7215
rs6029234	white blood cell count || id:ieu-b-30	OA at any sites	153.826
rs6045615	white blood cell count || id:ieu-b-30	OA at any sites	92.5502
rs60466842	white blood cell count || id:ieu-b-30	OA at any sites	79.3635
rs6051431	white blood cell count || id:ieu-b-30	OA at any sites	36.0245
rs6055955	white blood cell count || id:ieu-b-30	OA at any sites	138.139
rs6062468	white blood cell count || id:ieu-b-30	OA at any sites	29.5931
rs60695341	white blood cell count || id:ieu-b-30	OA at any sites	159.287
rs61739285	white blood cell count || id:ieu-b-30	OA at any sites	40.9353
rs61804160	white blood cell count || id:ieu-b-30	OA at any sites	118.007
rs61863767	white blood cell count || id:ieu-b-30	OA at any sites	503.68
rs62019353	white blood cell count || id:ieu-b-30	OA at any sites	30.6843
rs62089697	white blood cell count || id:ieu-b-30	OA at any sites	49.9261
rs62194505	white blood cell count || id:ieu-b-30	OA at any sites	31.1286
rs62270938	white blood cell count || id:ieu-b-30	OA at any sites	42.0586
rs62311395	white blood cell count || id:ieu-b-30	OA at any sites	41.5549
rs62345144	white blood cell count || id:ieu-b-30	OA at any sites	31.5681
rs62510269	white blood cell count || id:ieu-b-30	OA at any sites	182.413
rs626416	white blood cell count || id:ieu-b-30	OA at any sites	54.5963
rs630505	white blood cell count || id:ieu-b-30	OA at any sites	33.9545
rs632887	white blood cell count || id:ieu-b-30	OA at any sites	39.3415
rs633323	white blood cell count || id:ieu-b-30	OA at any sites	50.937
rs6421984	white blood cell count || id:ieu-b-30	OA at any sites	373.921
rs6426584	white blood cell count || id:ieu-b-30	OA at any sites	33.2442
rs6440053	white blood cell count || id:ieu-b-30	OA at any sites	29.7646
rs6440732	white blood cell count || id:ieu-b-30	OA at any sites	86.613
rs6445826	white blood cell count || id:ieu-b-30	OA at any sites	43.6323
rs6458354	white blood cell count || id:ieu-b-30	OA at any sites	48.6685
rs6474514	white blood cell count || id:ieu-b-30	OA at any sites	32.9983
rs6476883	white blood cell count || id:ieu-b-30	OA at any sites	36.5439
rs6479830	white blood cell count || id:ieu-b-30	OA at any sites	35.2284
rs6500550	white blood cell count || id:ieu-b-30	OA at any sites	101.367
rs6502608	white blood cell count || id:ieu-b-30	OA at any sites	50.2804
rs6583435	white blood cell count || id:ieu-b-30	OA at any sites	70.0545
rs6590806	white blood cell count || id:ieu-b-30	OA at any sites	54.2798
rs6667709	white blood cell count || id:ieu-b-30	OA at any sites	49.8084
rs6684709	white blood cell count || id:ieu-b-30	OA at any sites	112.054
rs6696259	white blood cell count || id:ieu-b-30	OA at any sites	88.6086
rs672058	white blood cell count || id:ieu-b-30	OA at any sites	38.9266
rs6734238	white blood cell count || id:ieu-b-30	OA at any sites	322.342
rs6746368	white blood cell count || id:ieu-b-30	OA at any sites	32.5709
rs67491878	white blood cell count || id:ieu-b-30	OA at any sites	33.3149
rs6755895	white blood cell count || id:ieu-b-30	OA at any sites	108.173
rs67684915	white blood cell count || id:ieu-b-30	OA at any sites	89.2478
rs6831590	white blood cell count || id:ieu-b-30	OA at any sites	88.4835
rs6854855	white blood cell count || id:ieu-b-30	OA at any sites	75.605
rs6877725	white blood cell count || id:ieu-b-30	OA at any sites	117.393
rs6878780	white blood cell count || id:ieu-b-30	OA at any sites	48.3268
rs6924387	white blood cell count || id:ieu-b-30	OA at any sites	74.6226
rs6948695	white blood cell count || id:ieu-b-30	OA at any sites	32.9111
rs6985508	white blood cell count || id:ieu-b-30	OA at any sites	163.306
rs7005996	white blood cell count || id:ieu-b-30	OA at any sites	50.3581
rs703005	white blood cell count || id:ieu-b-30	OA at any sites	64.6678
rs7036656	white blood cell count || id:ieu-b-30	OA at any sites	178.44
rs706809	white blood cell count || id:ieu-b-30	OA at any sites	96.8313
rs71352239	white blood cell count || id:ieu-b-30	OA at any sites	37.0418
rs7177	white blood cell count || id:ieu-b-30	OA at any sites	50.0429
rs7183988	white blood cell count || id:ieu-b-30	OA at any sites	69.6501
rs718515	white blood cell count || id:ieu-b-30	OA at any sites	74.7221
rs7198940	white blood cell count || id:ieu-b-30	OA at any sites	68.4509
rs7225843	white blood cell count || id:ieu-b-30	OA at any sites	179.733
rs7235882	white blood cell count || id:ieu-b-30	OA at any sites	30.0792
rs7246841	white blood cell count || id:ieu-b-30	OA at any sites	99.7254
rs72726027	white blood cell count || id:ieu-b-30	OA at any sites	202.714
rs72747074	white blood cell count || id:ieu-b-30	OA at any sites	77.6771
rs72790862	white blood cell count || id:ieu-b-30	OA at any sites	159.681
rs72836628	white blood cell count || id:ieu-b-30	OA at any sites	42.1635
rs7283930	white blood cell count || id:ieu-b-30	OA at any sites	29.7813
rs72843590	white blood cell count || id:ieu-b-30	OA at any sites	40.3324
rs72973711	white blood cell count || id:ieu-b-30	OA at any sites	70.8069
rs72978754	white blood cell count || id:ieu-b-30	OA at any sites	55.9279
rs73000965	white blood cell count || id:ieu-b-30	OA at any sites	200.802
rs73016721	white blood cell count || id:ieu-b-30	OA at any sites	56.8356
rs73028871	white blood cell count || id:ieu-b-30	OA at any sites	35.7397
rs73036517	white blood cell count || id:ieu-b-30	OA at any sites	600.246
rs7308123	white blood cell count || id:ieu-b-30	OA at any sites	57.7651
rs73190675	white blood cell count || id:ieu-b-30	OA at any sites	44.5458
rs73191188	white blood cell count || id:ieu-b-30	OA at any sites	69.7429
rs7326825	white blood cell count || id:ieu-b-30	OA at any sites	99.9338
rs73738524	white blood cell count || id:ieu-b-30	OA at any sites	43.2511
rs739842	white blood cell count || id:ieu-b-30	OA at any sites	62.5544
rs74076327	white blood cell count || id:ieu-b-30	OA at any sites	39.469
rs74607840	white blood cell count || id:ieu-b-30	OA at any sites	62.4872
rs74679834	white blood cell count || id:ieu-b-30	OA at any sites	36.0068
rs7502100	white blood cell count || id:ieu-b-30	OA at any sites	82.9091
rs75354229	white blood cell count || id:ieu-b-30	OA at any sites	75.3685
rs75475627	white blood cell count || id:ieu-b-30	OA at any sites	85.6174
rs7549164	white blood cell count || id:ieu-b-30	OA at any sites	109.019
rs755951	white blood cell count || id:ieu-b-30	OA at any sites	48.909
rs7572278	white blood cell count || id:ieu-b-30	OA at any sites	46.521
rs7573465	white blood cell count || id:ieu-b-30	OA at any sites	353.61
rs75859969	white blood cell count || id:ieu-b-30	OA at any sites	41.2173
rs759488	white blood cell count || id:ieu-b-30	OA at any sites	42.5786
rs76378167	white blood cell count || id:ieu-b-30	OA at any sites	31.2737
rs7639292	white blood cell count || id:ieu-b-30	OA at any sites	90.6289
rs76428106	white blood cell count || id:ieu-b-30	OA at any sites	375.412
rs76545872	white blood cell count || id:ieu-b-30	OA at any sites	29.7328
rs7705526	white blood cell count || id:ieu-b-30	OA at any sites	182.631
rs77215665	white blood cell count || id:ieu-b-30	OA at any sites	32.473
rs7751717	white blood cell count || id:ieu-b-30	OA at any sites	34.2147
rs7776054	white blood cell count || id:ieu-b-30	OA at any sites	471.437
rs7776857	white blood cell count || id:ieu-b-30	OA at any sites	87.0344
rs778125	white blood cell count || id:ieu-b-30	OA at any sites	52.8306
rs7781268	white blood cell count || id:ieu-b-30	OA at any sites	33.4238
rs780142	white blood cell count || id:ieu-b-30	OA at any sites	47.2647
rs7803075	white blood cell count || id:ieu-b-30	OA at any sites	130.45
rs78285907	white blood cell count || id:ieu-b-30	OA at any sites	35.7926
rs7846314	white blood cell count || id:ieu-b-30	OA at any sites	375.714
rs7850247	white blood cell count || id:ieu-b-30	OA at any sites	29.9386
rs7852409	white blood cell count || id:ieu-b-30	OA at any sites	49.2403
rs7855091	white blood cell count || id:ieu-b-30	OA at any sites	52.2763
rs7864482	white blood cell count || id:ieu-b-30	OA at any sites	43.0592
rs79237520	white blood cell count || id:ieu-b-30	OA at any sites	39.9588
rs79272926	white blood cell count || id:ieu-b-30	OA at any sites	96.3757
rs7934719	white blood cell count || id:ieu-b-30	OA at any sites	87.0676
rs796056	white blood cell count || id:ieu-b-30	OA at any sites	110.981
rs79692389	white blood cell count || id:ieu-b-30	OA at any sites	44.188
rs79716587	white blood cell count || id:ieu-b-30	OA at any sites	156.099
rs8084255	white blood cell count || id:ieu-b-30	OA at any sites	104.952
rs8176528	white blood cell count || id:ieu-b-30	OA at any sites	66.2747
rs830623	white blood cell count || id:ieu-b-30	OA at any sites	33.2342
rs832190	white blood cell count || id:ieu-b-30	OA at any sites	45.8593
rs8705	white blood cell count || id:ieu-b-30	OA at any sites	168.673
rs873218	white blood cell count || id:ieu-b-30	OA at any sites	39.3863
rs903123	white blood cell count || id:ieu-b-30	OA at any sites	30.4169
rs921313	white blood cell count || id:ieu-b-30	OA at any sites	35.299
rs9304460	white blood cell count || id:ieu-b-30	OA at any sites	37.8375
rs9313822	white blood cell count || id:ieu-b-30	OA at any sites	34.7834
rs9323285	white blood cell count || id:ieu-b-30	OA at any sites	36.2609
rs9330650	white blood cell count || id:ieu-b-30	OA at any sites	39.9256
rs935655	white blood cell count || id:ieu-b-30	OA at any sites	44.571
rs9382100	white blood cell count || id:ieu-b-30	OA at any sites	35.3039
rs9390461	white blood cell count || id:ieu-b-30	OA at any sites	65.9951
rs9429767	white blood cell count || id:ieu-b-30	OA at any sites	54.1046
rs9430574	white blood cell count || id:ieu-b-30	OA at any sites	49.0362
rs9487043	white blood cell count || id:ieu-b-30	OA at any sites	149.625
rs9508005	white blood cell count || id:ieu-b-30	OA at any sites	48.1085
rs9526795	white blood cell count || id:ieu-b-30	OA at any sites	42.5882
rs9590390	white blood cell count || id:ieu-b-30	OA at any sites	54.7888
rs9625746	white blood cell count || id:ieu-b-30	OA at any sites	91.9996
rs9656395	white blood cell count || id:ieu-b-30	OA at any sites	73.219
rs9819371	white blood cell count || id:ieu-b-30	OA at any sites	134.577
rs9829114	white blood cell count || id:ieu-b-30	OA at any sites	307.768
rs9835104	white blood cell count || id:ieu-b-30	OA at any sites	28.268
rs9867398	white blood cell count || id:ieu-b-30	OA at any sites	47.7873
rs987107	white blood cell count || id:ieu-b-30	OA at any sites	89.3713
rs987121	white blood cell count || id:ieu-b-30	OA at any sites	63.6812
rs9885207	white blood cell count || id:ieu-b-30	OA at any sites	76.6078
rs9900613	white blood cell count || id:ieu-b-30	OA at any sites	35.3876
rs990558	white blood cell count || id:ieu-b-30	OA at any sites	31.7582
rs9925985	white blood cell count || id:ieu-b-30	OA at any sites	44.1327
rs9926183	white blood cell count || id:ieu-b-30	OA at any sites	67.8515
rs9938104	white blood cell count || id:ieu-b-30	OA at any sites	34.2563
rs9977672	white blood cell count || id:ieu-b-30	OA at any sites	103.289
rs1002774	monocyte cell count || id:ieu-b-31	OA at any sites	301.797
rs10094039	monocyte cell count || id:ieu-b-31	OA at any sites	2063.1
rs10099546	monocyte cell count || id:ieu-b-31	OA at any sites	48.2452
rs10123018	monocyte cell count || id:ieu-b-31	OA at any sites	1450.41
rs1016680	monocyte cell count || id:ieu-b-31	OA at any sites	157.3
rs10197805	monocyte cell count || id:ieu-b-31	OA at any sites	237.559
rs10238435	monocyte cell count || id:ieu-b-31	OA at any sites	105.634
rs1031091	monocyte cell count || id:ieu-b-31	OA at any sites	27.7209
rs10403909	monocyte cell count || id:ieu-b-31	OA at any sites	65.8851
rs10409752	monocyte cell count || id:ieu-b-31	OA at any sites	28.8879
rs10420703	monocyte cell count || id:ieu-b-31	OA at any sites	50.0345
rs10437954	monocyte cell count || id:ieu-b-31	OA at any sites	28.6213
rs10460159	monocyte cell count || id:ieu-b-31	OA at any sites	63.5141
rs10478058	monocyte cell count || id:ieu-b-31	OA at any sites	36.3135
rs10518329	monocyte cell count || id:ieu-b-31	OA at any sites	43.4049
rs1052484	monocyte cell count || id:ieu-b-31	OA at any sites	33.8888
rs10780209	monocyte cell count || id:ieu-b-31	OA at any sites	537.901
rs10814193	monocyte cell count || id:ieu-b-31	OA at any sites	46.1841
rs10828725	monocyte cell count || id:ieu-b-31	OA at any sites	497.232
rs10831507	monocyte cell count || id:ieu-b-31	OA at any sites	28.9307
rs10849020	monocyte cell count || id:ieu-b-31	OA at any sites	99.7771
rs10849448	monocyte cell count || id:ieu-b-31	OA at any sites	487.958
rs10892342	monocyte cell count || id:ieu-b-31	OA at any sites	68.3858
rs10902106	monocyte cell count || id:ieu-b-31	OA at any sites	46.0148
rs1091815	monocyte cell count || id:ieu-b-31	OA at any sites	37.9195
rs10935473	monocyte cell count || id:ieu-b-31	OA at any sites	160.655
rs10948314	monocyte cell count || id:ieu-b-31	OA at any sites	108.339
rs11057841	monocyte cell count || id:ieu-b-31	OA at any sites	53.1703
rs11082397	monocyte cell count || id:ieu-b-31	OA at any sites	40.9968
rs11104881	monocyte cell count || id:ieu-b-31	OA at any sites	52.793
rs111456533	monocyte cell count || id:ieu-b-31	OA at any sites	29.2761
rs111556916	monocyte cell count || id:ieu-b-31	OA at any sites	35.0654
rs11155787	monocyte cell count || id:ieu-b-31	OA at any sites	44.0437
rs11170652	monocyte cell count || id:ieu-b-31	OA at any sites	53.4415
rs11189154	monocyte cell count || id:ieu-b-31	OA at any sites	505.794
rs11190141	monocyte cell count || id:ieu-b-31	OA at any sites	465.36
rs112248289	monocyte cell count || id:ieu-b-31	OA at any sites	57.146
rs11235689	monocyte cell count || id:ieu-b-31	OA at any sites	59.7283
rs11246065	monocyte cell count || id:ieu-b-31	OA at any sites	103.832
rs11247908	monocyte cell count || id:ieu-b-31	OA at any sites	127.63
rs11252148	monocyte cell count || id:ieu-b-31	OA at any sites	35.3516
rs11255548	monocyte cell count || id:ieu-b-31	OA at any sites	98.8324
rs113143864	monocyte cell count || id:ieu-b-31	OA at any sites	82.4733
rs113155021	monocyte cell count || id:ieu-b-31	OA at any sites	32.6387
rs113292043	monocyte cell count || id:ieu-b-31	OA at any sites	39.3458
rs115202835	monocyte cell count || id:ieu-b-31	OA at any sites	48.7289
rs115340020	monocyte cell count || id:ieu-b-31	OA at any sites	245.059
rs11557154	monocyte cell count || id:ieu-b-31	OA at any sites	118.512
rs11590380	monocyte cell count || id:ieu-b-31	OA at any sites	127.471
rs11602323	monocyte cell count || id:ieu-b-31	OA at any sites	478.951
rs11629297	monocyte cell count || id:ieu-b-31	OA at any sites	762.533
rs11631419	monocyte cell count || id:ieu-b-31	OA at any sites	34.7366
rs11644125	monocyte cell count || id:ieu-b-31	OA at any sites	94.6712
rs11655888	monocyte cell count || id:ieu-b-31	OA at any sites	28.1803
rs116619972	monocyte cell count || id:ieu-b-31	OA at any sites	43.5096
rs11713343	monocyte cell count || id:ieu-b-31	OA at any sites	113.1
rs11723621	monocyte cell count || id:ieu-b-31	OA at any sites	37.5607
rs11792030	monocyte cell count || id:ieu-b-31	OA at any sites	47.5992
rs1180658	monocyte cell count || id:ieu-b-31	OA at any sites	37.9736
rs118083884	monocyte cell count || id:ieu-b-31	OA at any sites	145.699
rs11844354	monocyte cell count || id:ieu-b-31	OA at any sites	28.7123
rs11854390	monocyte cell count || id:ieu-b-31	OA at any sites	463.783
rs11965885	monocyte cell count || id:ieu-b-31	OA at any sites	29.4692
rs12055642	monocyte cell count || id:ieu-b-31	OA at any sites	54.4169
rs12118443	monocyte cell count || id:ieu-b-31	OA at any sites	84.7359
rs12144117	monocyte cell count || id:ieu-b-31	OA at any sites	34.9559
rs12147629	monocyte cell count || id:ieu-b-31	OA at any sites	61.391
rs12198236	monocyte cell count || id:ieu-b-31	OA at any sites	27.5662
rs12207691	monocyte cell count || id:ieu-b-31	OA at any sites	30.068
rs12306790	monocyte cell count || id:ieu-b-31	OA at any sites	77.8567
rs12327253	monocyte cell count || id:ieu-b-31	OA at any sites	68.4138
rs12332674	monocyte cell count || id:ieu-b-31	OA at any sites	36.703
rs12461422	monocyte cell count || id:ieu-b-31	OA at any sites	49.728
rs12480462	monocyte cell count || id:ieu-b-31	OA at any sites	216.651
rs12480732	monocyte cell count || id:ieu-b-31	OA at any sites	587.693
rs12530071	monocyte cell count || id:ieu-b-31	OA at any sites	39.0979
rs12542907	monocyte cell count || id:ieu-b-31	OA at any sites	146.52
rs12694733	monocyte cell count || id:ieu-b-31	OA at any sites	31.3116
rs12742428	monocyte cell count || id:ieu-b-31	OA at any sites	60.9736
rs12747432	monocyte cell count || id:ieu-b-31	OA at any sites	37.4999
rs12756133	monocyte cell count || id:ieu-b-31	OA at any sites	28.0113
rs1283945	monocyte cell count || id:ieu-b-31	OA at any sites	29.9756
rs12874404	monocyte cell count || id:ieu-b-31	OA at any sites	227.303
rs12934481	monocyte cell count || id:ieu-b-31	OA at any sites	43.984
rs12941356	monocyte cell count || id:ieu-b-31	OA at any sites	70.0076
rs13027410	monocyte cell count || id:ieu-b-31	OA at any sites	30.7748
rs13032491	monocyte cell count || id:ieu-b-31	OA at any sites	31.9965
rs13032786	monocyte cell count || id:ieu-b-31	OA at any sites	90.0978
rs13073885	monocyte cell count || id:ieu-b-31	OA at any sites	36.0519
rs13077681	monocyte cell count || id:ieu-b-31	OA at any sites	40.4871
rs13094390	monocyte cell count || id:ieu-b-31	OA at any sites	46.391
rs13167280	monocyte cell count || id:ieu-b-31	OA at any sites	32.2128
rs13225324	monocyte cell count || id:ieu-b-31	OA at any sites	36.2439
rs13229868	monocyte cell count || id:ieu-b-31	OA at any sites	36.8128
rs13238198	monocyte cell count || id:ieu-b-31	OA at any sites	46.7351
rs13267464	monocyte cell count || id:ieu-b-31	OA at any sites	105.008
rs1335929	monocyte cell count || id:ieu-b-31	OA at any sites	70.6676
rs1367153	monocyte cell count || id:ieu-b-31	OA at any sites	27.8023
rs138028125	monocyte cell count || id:ieu-b-31	OA at any sites	637.104
rs139271	monocyte cell count || id:ieu-b-31	OA at any sites	60.2019
rs1400003	monocyte cell count || id:ieu-b-31	OA at any sites	27.1347
rs141936164	monocyte cell count || id:ieu-b-31	OA at any sites	82.6774
rs1425553	monocyte cell count || id:ieu-b-31	OA at any sites	31.3591
rs143273199	monocyte cell count || id:ieu-b-31	OA at any sites	892.211
rs144317085	monocyte cell count || id:ieu-b-31	OA at any sites	131.554
rs145447411	monocyte cell count || id:ieu-b-31	OA at any sites	48.9782
rs145718079	monocyte cell count || id:ieu-b-31	OA at any sites	67.2904
rs146039611	monocyte cell count || id:ieu-b-31	OA at any sites	101.017
rs146474125	monocyte cell count || id:ieu-b-31	OA at any sites	29.0867
rs146681239	monocyte cell count || id:ieu-b-31	OA at any sites	33.017
rs1468488	monocyte cell count || id:ieu-b-31	OA at any sites	218.615
rs149007767	monocyte cell count || id:ieu-b-31	OA at any sites	740.138
rs149110519	monocyte cell count || id:ieu-b-31	OA at any sites	201.771
rs149287489	monocyte cell count || id:ieu-b-31	OA at any sites	76.1522
rs149902937	monocyte cell count || id:ieu-b-31	OA at any sites	31.5242
rs150042404	monocyte cell count || id:ieu-b-31	OA at any sites	39.1888
rs150449635	monocyte cell count || id:ieu-b-31	OA at any sites	449.929
rs1535701	monocyte cell count || id:ieu-b-31	OA at any sites	105.899
rs1587222	monocyte cell count || id:ieu-b-31	OA at any sites	41.7996
rs1594541	monocyte cell count || id:ieu-b-31	OA at any sites	40.6213
rs1611236	monocyte cell count || id:ieu-b-31	OA at any sites	258.547
rs16831132	monocyte cell count || id:ieu-b-31	OA at any sites	46.0174
rs16939607	monocyte cell count || id:ieu-b-31	OA at any sites	82.4616
rs16940328	monocyte cell count || id:ieu-b-31	OA at any sites	156.004
rs16978176	monocyte cell count || id:ieu-b-31	OA at any sites	166.608
rs17005891	monocyte cell count || id:ieu-b-31	OA at any sites	407.029
rs17011726	monocyte cell count || id:ieu-b-31	OA at any sites	96.7774
rs17086239	monocyte cell count || id:ieu-b-31	OA at any sites	193.579
rs17156536	monocyte cell count || id:ieu-b-31	OA at any sites	85.3465
rs17196752	monocyte cell count || id:ieu-b-31	OA at any sites	841.711
rs17387886	monocyte cell count || id:ieu-b-31	OA at any sites	115.511
rs17498743	monocyte cell count || id:ieu-b-31	OA at any sites	49.9493
rs17544073	monocyte cell count || id:ieu-b-31	OA at any sites	32.9268
rs17575497	monocyte cell count || id:ieu-b-31	OA at any sites	1831.64
rs17656204	monocyte cell count || id:ieu-b-31	OA at any sites	665.472
rs17700436	monocyte cell count || id:ieu-b-31	OA at any sites	45.8649
rs17731	monocyte cell count || id:ieu-b-31	OA at any sites	49.9855
rs17758695	monocyte cell count || id:ieu-b-31	OA at any sites	346.858
rs17776203	monocyte cell count || id:ieu-b-31	OA at any sites	28.8689
rs1781799	monocyte cell count || id:ieu-b-31	OA at any sites	30.761
rs17860428	monocyte cell count || id:ieu-b-31	OA at any sites	37.3966
rs1800973	monocyte cell count || id:ieu-b-31	OA at any sites	778.552
rs1822534	monocyte cell count || id:ieu-b-31	OA at any sites	239.144
rs183363123	monocyte cell count || id:ieu-b-31	OA at any sites	83.3874
rs1863651	monocyte cell count || id:ieu-b-31	OA at any sites	61.2898
rs1869365	monocyte cell count || id:ieu-b-31	OA at any sites	81.6338
rs188175496	monocyte cell count || id:ieu-b-31	OA at any sites	213.751
rs188393352	monocyte cell count || id:ieu-b-31	OA at any sites	71.3837
rs1885525	monocyte cell count || id:ieu-b-31	OA at any sites	43.5483
rs1889033	monocyte cell count || id:ieu-b-31	OA at any sites	64.4873
rs1892548	monocyte cell count || id:ieu-b-31	OA at any sites	929.817
rs1902796	monocyte cell count || id:ieu-b-31	OA at any sites	28.2474
rs190982	monocyte cell count || id:ieu-b-31	OA at any sites	38.4297
rs1930303	monocyte cell count || id:ieu-b-31	OA at any sites	888.714
rs1933295	monocyte cell count || id:ieu-b-31	OA at any sites	98.6298
rs1954735	monocyte cell count || id:ieu-b-31	OA at any sites	63.2606
rs1967309	monocyte cell count || id:ieu-b-31	OA at any sites	122.124
rs1970364	monocyte cell count || id:ieu-b-31	OA at any sites	75.2445
rs1976633	monocyte cell count || id:ieu-b-31	OA at any sites	37.589
rs1992057	monocyte cell count || id:ieu-b-31	OA at any sites	37.1992
rs1997577	monocyte cell count || id:ieu-b-31	OA at any sites	119.636
rs2007483	monocyte cell count || id:ieu-b-31	OA at any sites	138.57
rs2013605	monocyte cell count || id:ieu-b-31	OA at any sites	31.6491
rs2018092	monocyte cell count || id:ieu-b-31	OA at any sites	32.8246
rs2022003	monocyte cell count || id:ieu-b-31	OA at any sites	59.3468
rs2038700	monocyte cell count || id:ieu-b-31	OA at any sites	398.389
rs205422	monocyte cell count || id:ieu-b-31	OA at any sites	36.023
rs2063996	monocyte cell count || id:ieu-b-31	OA at any sites	31.2882
rs2084312	monocyte cell count || id:ieu-b-31	OA at any sites	236.363
rs2106135	monocyte cell count || id:ieu-b-31	OA at any sites	51.8684
rs2136451	monocyte cell count || id:ieu-b-31	OA at any sites	49.354
rs2176777	monocyte cell count || id:ieu-b-31	OA at any sites	474.388
rs2184697	monocyte cell count || id:ieu-b-31	OA at any sites	46.6176
rs2213290	monocyte cell count || id:ieu-b-31	OA at any sites	319.214
rs2228467	monocyte cell count || id:ieu-b-31	OA at any sites	1496.16
rs2239630	monocyte cell count || id:ieu-b-31	OA at any sites	615.096
rs2253843	monocyte cell count || id:ieu-b-31	OA at any sites	35.6846
rs2273215	monocyte cell count || id:ieu-b-31	OA at any sites	77.8877
rs2274664	monocyte cell count || id:ieu-b-31	OA at any sites	58.2241
rs2295481	monocyte cell count || id:ieu-b-31	OA at any sites	39.8884
rs2302774	monocyte cell count || id:ieu-b-31	OA at any sites	144.373
rs231988	monocyte cell count || id:ieu-b-31	OA at any sites	72.6721
rs2327028	monocyte cell count || id:ieu-b-31	OA at any sites	32.6159
rs2338021	monocyte cell count || id:ieu-b-31	OA at any sites	110.762
rs2371108	monocyte cell count || id:ieu-b-31	OA at any sites	27.8968
rs238136	monocyte cell count || id:ieu-b-31	OA at any sites	43.8818
rs2385094	monocyte cell count || id:ieu-b-31	OA at any sites	64.0497
rs2504209	monocyte cell count || id:ieu-b-31	OA at any sites	53.852
rs2535393	monocyte cell count || id:ieu-b-31	OA at any sites	57.8046
rs2548257	monocyte cell count || id:ieu-b-31	OA at any sites	39.3105
rs2646421	monocyte cell count || id:ieu-b-31	OA at any sites	166.06
rs2651369	monocyte cell count || id:ieu-b-31	OA at any sites	45.8427
rs2665405	monocyte cell count || id:ieu-b-31	OA at any sites	381.122
rs2711981	monocyte cell count || id:ieu-b-31	OA at any sites	108.462
rs2734047	monocyte cell count || id:ieu-b-31	OA at any sites	1442.35
rs2734442	monocyte cell count || id:ieu-b-31	OA at any sites	200.105
rs2784250	monocyte cell count || id:ieu-b-31	OA at any sites	35.947
rs2797681	monocyte cell count || id:ieu-b-31	OA at any sites	43.5128
rs2817441	monocyte cell count || id:ieu-b-31	OA at any sites	98.7803
rs2834670	monocyte cell count || id:ieu-b-31	OA at any sites	109.753
rs2846573	monocyte cell count || id:ieu-b-31	OA at any sites	27.574
rs28498283	monocyte cell count || id:ieu-b-31	OA at any sites	88.8491
rs28612496	monocyte cell count || id:ieu-b-31	OA at any sites	31.1372
rs28723530	monocyte cell count || id:ieu-b-31	OA at any sites	28.4712
rs2885735	monocyte cell count || id:ieu-b-31	OA at any sites	28.0794
rs290243	monocyte cell count || id:ieu-b-31	OA at any sites	36.0677
rs2927	monocyte cell count || id:ieu-b-31	OA at any sites	69.4958
rs2957873	monocyte cell count || id:ieu-b-31	OA at any sites	71.6745
rs2978889	monocyte cell count || id:ieu-b-31	OA at any sites	95.013
rs30102	monocyte cell count || id:ieu-b-31	OA at any sites	38.3149
rs3012415	monocyte cell count || id:ieu-b-31	OA at any sites	57.7255
rs3014807	monocyte cell count || id:ieu-b-31	OA at any sites	66.4112
rs3027012	monocyte cell count || id:ieu-b-31	OA at any sites	123.219
rs3111414	monocyte cell count || id:ieu-b-31	OA at any sites	51.3934
rs31243	monocyte cell count || id:ieu-b-31	OA at any sites	46.0433
rs3177609	monocyte cell count || id:ieu-b-31	OA at any sites	72.6862
rs329125	monocyte cell count || id:ieu-b-31	OA at any sites	47.2935
rs333947	monocyte cell count || id:ieu-b-31	OA at any sites	180.165
rs34097845	monocyte cell count || id:ieu-b-31	OA at any sites	556.274
rs34236350	monocyte cell count || id:ieu-b-31	OA at any sites	148.021
rs34417629	monocyte cell count || id:ieu-b-31	OA at any sites	32.1971
rs34505104	monocyte cell count || id:ieu-b-31	OA at any sites	242.983
rs34600126	monocyte cell count || id:ieu-b-31	OA at any sites	88.9103
rs34743120	monocyte cell count || id:ieu-b-31	OA at any sites	44.6801
rs34746889	monocyte cell count || id:ieu-b-31	OA at any sites	60.1407
rs35068491	monocyte cell count || id:ieu-b-31	OA at any sites	36.6987
rs35108724	monocyte cell count || id:ieu-b-31	OA at any sites	29.2683
rs35979828	monocyte cell count || id:ieu-b-31	OA at any sites	145.345
rs360017	monocyte cell count || id:ieu-b-31	OA at any sites	108.765
rs36026517	monocyte cell count || id:ieu-b-31	OA at any sites	46.2317
rs36209093	monocyte cell count || id:ieu-b-31	OA at any sites	48.0669
rs3731211	monocyte cell count || id:ieu-b-31	OA at any sites	169.55
rs3731332	monocyte cell count || id:ieu-b-31	OA at any sites	271.898
rs3761986	monocyte cell count || id:ieu-b-31	OA at any sites	36.3818
rs3762281	monocyte cell count || id:ieu-b-31	OA at any sites	44.2227
rs3789062	monocyte cell count || id:ieu-b-31	OA at any sites	77.7702
rs3808609	monocyte cell count || id:ieu-b-31	OA at any sites	64.7105
rs3856364	monocyte cell count || id:ieu-b-31	OA at any sites	36.0378
rs3859570	monocyte cell count || id:ieu-b-31	OA at any sites	181.275
rs391023	monocyte cell count || id:ieu-b-31	OA at any sites	1395.1
rs41268099	monocyte cell count || id:ieu-b-31	OA at any sites	86.7743
rs41313381	monocyte cell count || id:ieu-b-31	OA at any sites	56.7939
rs413141	monocyte cell count || id:ieu-b-31	OA at any sites	228.955
rs41381344	monocyte cell count || id:ieu-b-31	OA at any sites	29.6022
rs41409548	monocyte cell count || id:ieu-b-31	OA at any sites	317.258
rs4142441	monocyte cell count || id:ieu-b-31	OA at any sites	128.704
rs41430449	monocyte cell count || id:ieu-b-31	OA at any sites	58.2192
rs41552812	monocyte cell count || id:ieu-b-31	OA at any sites	294.737
rs4269828	monocyte cell count || id:ieu-b-31	OA at any sites	38.3159
rs4335411	monocyte cell count || id:ieu-b-31	OA at any sites	54.8347
rs4365101	monocyte cell count || id:ieu-b-31	OA at any sites	47.6354
rs4385425	monocyte cell count || id:ieu-b-31	OA at any sites	826.582
rs4411554	monocyte cell count || id:ieu-b-31	OA at any sites	33.6309
rs445611	monocyte cell count || id:ieu-b-31	OA at any sites	35.0479
rs4462758	monocyte cell count || id:ieu-b-31	OA at any sites	210.717
rs45577137	monocyte cell count || id:ieu-b-31	OA at any sites	180.155
rs4566648	monocyte cell count || id:ieu-b-31	OA at any sites	151.454
rs458699	monocyte cell count || id:ieu-b-31	OA at any sites	35.3712
rs4626924	monocyte cell count || id:ieu-b-31	OA at any sites	86.6527
rs4658231	monocyte cell count || id:ieu-b-31	OA at any sites	49.7963
rs4669869	monocyte cell count || id:ieu-b-31	OA at any sites	106.482
rs4721764	monocyte cell count || id:ieu-b-31	OA at any sites	42.1431
rs47341	monocyte cell count || id:ieu-b-31	OA at any sites	220.114
rs4737009	monocyte cell count || id:ieu-b-31	OA at any sites	44.3678
rs475616	monocyte cell count || id:ieu-b-31	OA at any sites	58.0342
rs4763944	monocyte cell count || id:ieu-b-31	OA at any sites	28.9984
rs4810832	monocyte cell count || id:ieu-b-31	OA at any sites	36.6346
rs4813619	monocyte cell count || id:ieu-b-31	OA at any sites	70.8299
rs4871844	monocyte cell count || id:ieu-b-31	OA at any sites	56.513
rs4886615	monocyte cell count || id:ieu-b-31	OA at any sites	74.6492
rs4905043	monocyte cell count || id:ieu-b-31	OA at any sites	79.8435
rs4907230	monocyte cell count || id:ieu-b-31	OA at any sites	55.3381
rs4952782	monocyte cell count || id:ieu-b-31	OA at any sites	70.5693
rs4970966	monocyte cell count || id:ieu-b-31	OA at any sites	951.153
rs4983387	monocyte cell count || id:ieu-b-31	OA at any sites	32.6675
rs4987353	monocyte cell count || id:ieu-b-31	OA at any sites	106.976
rs505922	monocyte cell count || id:ieu-b-31	OA at any sites	433.644
rs55684236	monocyte cell count || id:ieu-b-31	OA at any sites	31.4875
rs55860328	monocyte cell count || id:ieu-b-31	OA at any sites	42.1415
rs56058420	monocyte cell count || id:ieu-b-31	OA at any sites	32.7914
rs56344893	monocyte cell count || id:ieu-b-31	OA at any sites	480.009
rs56795609	monocyte cell count || id:ieu-b-31	OA at any sites	33.0511
rs571497	monocyte cell count || id:ieu-b-31	OA at any sites	107.74
rs57221391	monocyte cell count || id:ieu-b-31	OA at any sites	34.4672
rs573790	monocyte cell count || id:ieu-b-31	OA at any sites	63.888
rs58011825	monocyte cell count || id:ieu-b-31	OA at any sites	41.6035
rs58814158	monocyte cell count || id:ieu-b-31	OA at any sites	76.4785
rs59295685	monocyte cell count || id:ieu-b-31	OA at any sites	59.8596
rs6044081	monocyte cell count || id:ieu-b-31	OA at any sites	28.7511
rs6055955	monocyte cell count || id:ieu-b-31	OA at any sites	218.559
rs60695341	monocyte cell count || id:ieu-b-31	OA at any sites	54.453
rs60699901	monocyte cell count || id:ieu-b-31	OA at any sites	50.3147
rs61165644	monocyte cell count || id:ieu-b-31	OA at any sites	87.9734
rs6120950	monocyte cell count || id:ieu-b-31	OA at any sites	63.19
rs61985545	monocyte cell count || id:ieu-b-31	OA at any sites	34.3579
rs62011334	monocyte cell count || id:ieu-b-31	OA at any sites	34.0177
rs62018159	monocyte cell count || id:ieu-b-31	OA at any sites	38.6965
rs62054807	monocyte cell count || id:ieu-b-31	OA at any sites	87.3903
rs62057793	monocyte cell count || id:ieu-b-31	OA at any sites	39.2685
rs62143205	monocyte cell count || id:ieu-b-31	OA at any sites	319.911
rs62261974	monocyte cell count || id:ieu-b-31	OA at any sites	42.9056
rs62454420	monocyte cell count || id:ieu-b-31	OA at any sites	82.9236
rs62470670	monocyte cell count || id:ieu-b-31	OA at any sites	47.6659
rs62491927	monocyte cell count || id:ieu-b-31	OA at any sites	33.6086
rs62501136	monocyte cell count || id:ieu-b-31	OA at any sites	75.5608
rs62502392	monocyte cell count || id:ieu-b-31	OA at any sites	40.9467
rs628615	monocyte cell count || id:ieu-b-31	OA at any sites	29.9954
rs628965	monocyte cell count || id:ieu-b-31	OA at any sites	38.7751
rs6429432	monocyte cell count || id:ieu-b-31	OA at any sites	640.903
rs6429438	monocyte cell count || id:ieu-b-31	OA at any sites	45.5874
rs6434817	monocyte cell count || id:ieu-b-31	OA at any sites	28.339
rs644492	monocyte cell count || id:ieu-b-31	OA at any sites	66.1866
rs6470759	monocyte cell count || id:ieu-b-31	OA at any sites	83.2396
rs647137	monocyte cell count || id:ieu-b-31	OA at any sites	92.3674
rs6493575	monocyte cell count || id:ieu-b-31	OA at any sites	37.0074
rs6512627	monocyte cell count || id:ieu-b-31	OA at any sites	366.796
rs6545873	monocyte cell count || id:ieu-b-31	OA at any sites	58.4016
rs6579771	monocyte cell count || id:ieu-b-31	OA at any sites	232.049
rs6581124	monocyte cell count || id:ieu-b-31	OA at any sites	31.3595
rs6591578	monocyte cell count || id:ieu-b-31	OA at any sites	115.847
rs662333	monocyte cell count || id:ieu-b-31	OA at any sites	34.0817
rs663202	monocyte cell count || id:ieu-b-31	OA at any sites	33.4965
rs6664626	monocyte cell count || id:ieu-b-31	OA at any sites	41.7506
rs6687430	monocyte cell count || id:ieu-b-31	OA at any sites	36.6067
rs6696074	monocyte cell count || id:ieu-b-31	OA at any sites	85.9971
rs67224956	monocyte cell count || id:ieu-b-31	OA at any sites	106.568
rs6733162	monocyte cell count || id:ieu-b-31	OA at any sites	33.9302
rs6740847	monocyte cell count || id:ieu-b-31	OA at any sites	4181.29
rs6745920	monocyte cell count || id:ieu-b-31	OA at any sites	39.6186
rs6772164	monocyte cell count || id:ieu-b-31	OA at any sites	29.167
rs6796	monocyte cell count || id:ieu-b-31	OA at any sites	428.626
rs6799804	monocyte cell count || id:ieu-b-31	OA at any sites	54.51
rs6856799	monocyte cell count || id:ieu-b-31	OA at any sites	27.7424
rs6869021	monocyte cell count || id:ieu-b-31	OA at any sites	64.1409
rs6883116	monocyte cell count || id:ieu-b-31	OA at any sites	82.0637
rs695113	monocyte cell count || id:ieu-b-31	OA at any sites	97.8949
rs701905	monocyte cell count || id:ieu-b-31	OA at any sites	111.827
rs7030655	monocyte cell count || id:ieu-b-31	OA at any sites	89.8238
rs706819	monocyte cell count || id:ieu-b-31	OA at any sites	68.2283
rs707793	monocyte cell count || id:ieu-b-31	OA at any sites	238.927
rs7095778	monocyte cell count || id:ieu-b-31	OA at any sites	36.0136
rs7097656	monocyte cell count || id:ieu-b-31	OA at any sites	69.0927
rs7111769	monocyte cell count || id:ieu-b-31	OA at any sites	61.299
rs7120300	monocyte cell count || id:ieu-b-31	OA at any sites	59.9603
rs71331613	monocyte cell count || id:ieu-b-31	OA at any sites	90.2681
rs71368117	monocyte cell count || id:ieu-b-31	OA at any sites	46.0515
rs7180079	monocyte cell count || id:ieu-b-31	OA at any sites	397.99
rs7180804	monocyte cell count || id:ieu-b-31	OA at any sites	1196.7
rs7185007	monocyte cell count || id:ieu-b-31	OA at any sites	53.2302
rs718515	monocyte cell count || id:ieu-b-31	OA at any sites	102.591
rs7196129	monocyte cell count || id:ieu-b-31	OA at any sites	162.652
rs7249692	monocyte cell count || id:ieu-b-31	OA at any sites	68.3471
rs72673751	monocyte cell count || id:ieu-b-31	OA at any sites	44.0016
rs72675573	monocyte cell count || id:ieu-b-31	OA at any sites	61.7555
rs72743796	monocyte cell count || id:ieu-b-31	OA at any sites	51.6844
rs72759267	monocyte cell count || id:ieu-b-31	OA at any sites	63.6883
rs72790862	monocyte cell count || id:ieu-b-31	OA at any sites	91.3884
rs72805138	monocyte cell count || id:ieu-b-31	OA at any sites	75.3004
rs72836307	monocyte cell count || id:ieu-b-31	OA at any sites	230.002
rs72970406	monocyte cell count || id:ieu-b-31	OA at any sites	28.5733
rs72987040	monocyte cell count || id:ieu-b-31	OA at any sites	69.6711
rs73058593	monocyte cell count || id:ieu-b-31	OA at any sites	254.091
rs73067080	monocyte cell count || id:ieu-b-31	OA at any sites	34.6711
rs7308348	monocyte cell count || id:ieu-b-31	OA at any sites	36.7422
rs73142138	monocyte cell count || id:ieu-b-31	OA at any sites	40.74
rs731707	monocyte cell count || id:ieu-b-31	OA at any sites	578.106
rs73201961	monocyte cell count || id:ieu-b-31	OA at any sites	62.5888
rs73203055	monocyte cell count || id:ieu-b-31	OA at any sites	47.4647
rs73217470	monocyte cell count || id:ieu-b-31	OA at any sites	195.097
rs73467599	monocyte cell count || id:ieu-b-31	OA at any sites	56.7559
rs73784287	monocyte cell count || id:ieu-b-31	OA at any sites	31.6973
rs73809166	monocyte cell count || id:ieu-b-31	OA at any sites	50.9327
rs739241	monocyte cell count || id:ieu-b-31	OA at any sites	81.3914
rs745570	monocyte cell count || id:ieu-b-31	OA at any sites	47.0049
rs745822	monocyte cell count || id:ieu-b-31	OA at any sites	65.7118
rs74735005	monocyte cell count || id:ieu-b-31	OA at any sites	49.2651
rs74765249	monocyte cell count || id:ieu-b-31	OA at any sites	34.2963
rs7516138	monocyte cell count || id:ieu-b-31	OA at any sites	126.824
rs7522307	monocyte cell count || id:ieu-b-31	OA at any sites	61.4472
rs7524046	monocyte cell count || id:ieu-b-31	OA at any sites	42.0412
rs75475627	monocyte cell count || id:ieu-b-31	OA at any sites	42.9968
rs7572278	monocyte cell count || id:ieu-b-31	OA at any sites	80.3359
rs7574456	monocyte cell count || id:ieu-b-31	OA at any sites	324.231
rs7593080	monocyte cell count || id:ieu-b-31	OA at any sites	28.9918
rs761841	monocyte cell count || id:ieu-b-31	OA at any sites	38.0618
rs7620353	monocyte cell count || id:ieu-b-31	OA at any sites	30.8051
rs7633965	monocyte cell count || id:ieu-b-31	OA at any sites	42.7797
rs76427287	monocyte cell count || id:ieu-b-31	OA at any sites	109.537
rs76428106	monocyte cell count || id:ieu-b-31	OA at any sites	3998.61
rs7687559	monocyte cell count || id:ieu-b-31	OA at any sites	46.2109
rs77733744	monocyte cell count || id:ieu-b-31	OA at any sites	29.1095
rs7776054	monocyte cell count || id:ieu-b-31	OA at any sites	288.875
rs7785014	monocyte cell count || id:ieu-b-31	OA at any sites	146.909
rs7787179	monocyte cell count || id:ieu-b-31	OA at any sites	74.0364
rs7803075	monocyte cell count || id:ieu-b-31	OA at any sites	41.744
rs78218855	monocyte cell count || id:ieu-b-31	OA at any sites	32.0501
rs7824937	monocyte cell count || id:ieu-b-31	OA at any sites	75.7257
rs7826487	monocyte cell count || id:ieu-b-31	OA at any sites	179.072
rs7836786	monocyte cell count || id:ieu-b-31	OA at any sites	27.5955
rs7861055	monocyte cell count || id:ieu-b-31	OA at any sites	51.5423
rs7919533	monocyte cell count || id:ieu-b-31	OA at any sites	107.988
rs79335847	monocyte cell count || id:ieu-b-31	OA at any sites	53.7836
rs79407714	monocyte cell count || id:ieu-b-31	OA at any sites	115.279
rs79446921	monocyte cell count || id:ieu-b-31	OA at any sites	27.8019
rs7971382	monocyte cell count || id:ieu-b-31	OA at any sites	33.4515
rs7975680	monocyte cell count || id:ieu-b-31	OA at any sites	39.3829
rs79894332	monocyte cell count || id:ieu-b-31	OA at any sites	218.697
rs80027325	monocyte cell count || id:ieu-b-31	OA at any sites	30.9173
rs8049116	monocyte cell count || id:ieu-b-31	OA at any sites	57.4948
rs8207	monocyte cell count || id:ieu-b-31	OA at any sites	37.2308
rs869785	monocyte cell count || id:ieu-b-31	OA at any sites	68.315
rs871134	monocyte cell count || id:ieu-b-31	OA at any sites	372.218
rs875890	monocyte cell count || id:ieu-b-31	OA at any sites	57.3789
rs907612	monocyte cell count || id:ieu-b-31	OA at any sites	245.855
rs919217	monocyte cell count || id:ieu-b-31	OA at any sites	28.1952
rs9295484	monocyte cell count || id:ieu-b-31	OA at any sites	35.9438
rs932905	monocyte cell count || id:ieu-b-31	OA at any sites	93.1525
rs9375150	monocyte cell count || id:ieu-b-31	OA at any sites	87.3673
rs9379077	monocyte cell count || id:ieu-b-31	OA at any sites	136.813
rs9390460	monocyte cell count || id:ieu-b-31	OA at any sites	36.1714
rs9410425	monocyte cell count || id:ieu-b-31	OA at any sites	205.756
rs9480737	monocyte cell count || id:ieu-b-31	OA at any sites	106.758
rs9494573	monocyte cell count || id:ieu-b-31	OA at any sites	61.7461
rs9532580	monocyte cell count || id:ieu-b-31	OA at any sites	159.836
rs954954	monocyte cell count || id:ieu-b-31	OA at any sites	82.2521
rs9555596	monocyte cell count || id:ieu-b-31	OA at any sites	129.592
rs9564870	monocyte cell count || id:ieu-b-31	OA at any sites	42.9779
rs9625746	monocyte cell count || id:ieu-b-31	OA at any sites	114.339
rs9674881	monocyte cell count || id:ieu-b-31	OA at any sites	932.547
rs9734613	monocyte cell count || id:ieu-b-31	OA at any sites	30.1084
rs9783374	monocyte cell count || id:ieu-b-31	OA at any sites	58.3931
rs9787298	monocyte cell count || id:ieu-b-31	OA at any sites	44.5079
rs9815073	monocyte cell count || id:ieu-b-31	OA at any sites	111.737
rs9898876	monocyte cell count || id:ieu-b-31	OA at any sites	51.1198
rs9915112	monocyte cell count || id:ieu-b-31	OA at any sites	119.108
rs9943753	monocyte cell count || id:ieu-b-31	OA at any sites	44.2694
rs9963693	monocyte cell count || id:ieu-b-31	OA at any sites	35.6094
rs9992013	monocyte cell count || id:ieu-b-31	OA at any sites	61.7112
rs1000329	lymphocyte cell count || id:ieu-b-32	OA at any sites	1427.28
rs1002607	lymphocyte cell count || id:ieu-b-32	OA at any sites	42.63
rs10027415	lymphocyte cell count || id:ieu-b-32	OA at any sites	69.6384
rs10107362	lymphocyte cell count || id:ieu-b-32	OA at any sites	39.8763
rs10109370	lymphocyte cell count || id:ieu-b-32	OA at any sites	68.1311
rs10138752	lymphocyte cell count || id:ieu-b-32	OA at any sites	66.4164
rs10145277	lymphocyte cell count || id:ieu-b-32	OA at any sites	54.3658
rs10174056	lymphocyte cell count || id:ieu-b-32	OA at any sites	48.4791
rs10179705	lymphocyte cell count || id:ieu-b-32	OA at any sites	98.5836
rs10206961	lymphocyte cell count || id:ieu-b-32	OA at any sites	28.7341
rs10212190	lymphocyte cell count || id:ieu-b-32	OA at any sites	34.5488
rs10237524	lymphocyte cell count || id:ieu-b-32	OA at any sites	85.2743
rs10245472	lymphocyte cell count || id:ieu-b-32	OA at any sites	38.4169
rs1043996	lymphocyte cell count || id:ieu-b-32	OA at any sites	37.9432
rs10466905	lymphocyte cell count || id:ieu-b-32	OA at any sites	621.047
rs10494783	lymphocyte cell count || id:ieu-b-32	OA at any sites	150.434
rs10503147	lymphocyte cell count || id:ieu-b-32	OA at any sites	36.1818
rs1050979	lymphocyte cell count || id:ieu-b-32	OA at any sites	156.301
rs10748526	lymphocyte cell count || id:ieu-b-32	OA at any sites	39.7805
rs10762264	lymphocyte cell count || id:ieu-b-32	OA at any sites	95
rs10783340	lymphocyte cell count || id:ieu-b-32	OA at any sites	34.3667
rs10823631	lymphocyte cell count || id:ieu-b-32	OA at any sites	66.704
rs10828725	lymphocyte cell count || id:ieu-b-32	OA at any sites	250.569
rs10838634	lymphocyte cell count || id:ieu-b-32	OA at any sites	63.408
rs10865331	lymphocyte cell count || id:ieu-b-32	OA at any sites	39.0737
rs10875371	lymphocyte cell count || id:ieu-b-32	OA at any sites	110.768
rs10956401	lymphocyte cell count || id:ieu-b-32	OA at any sites	152.093
rs10965124	lymphocyte cell count || id:ieu-b-32	OA at any sites	45.2595
rs10985915	lymphocyte cell count || id:ieu-b-32	OA at any sites	52.7512
rs10986338	lymphocyte cell count || id:ieu-b-32	OA at any sites	32.1325
rs11052877	lymphocyte cell count || id:ieu-b-32	OA at any sites	1162.16
rs11073903	lymphocyte cell count || id:ieu-b-32	OA at any sites	41.4521
rs11084096	lymphocyte cell count || id:ieu-b-32	OA at any sites	73.7616
rs11134475	lymphocyte cell count || id:ieu-b-32	OA at any sites	49.1314
rs111626441	lymphocyte cell count || id:ieu-b-32	OA at any sites	64.7285
rs11168249	lymphocyte cell count || id:ieu-b-32	OA at any sites	98.8256
rs1118866	lymphocyte cell count || id:ieu-b-32	OA at any sites	47.704
rs11218725	lymphocyte cell count || id:ieu-b-32	OA at any sites	268.175
rs11224302	lymphocyte cell count || id:ieu-b-32	OA at any sites	136.816
rs11231804	lymphocyte cell count || id:ieu-b-32	OA at any sites	37.0923
rs11246147	lymphocyte cell count || id:ieu-b-32	OA at any sites	30.761
rs11247712	lymphocyte cell count || id:ieu-b-32	OA at any sites	96.8289
rs112992671	lymphocyte cell count || id:ieu-b-32	OA at any sites	32.7617
rs113116201	lymphocyte cell count || id:ieu-b-32	OA at any sites	35.1462
rs113142693	lymphocyte cell count || id:ieu-b-32	OA at any sites	56.9836
rs1132352	lymphocyte cell count || id:ieu-b-32	OA at any sites	149.307
rs113513990	lymphocyte cell count || id:ieu-b-32	OA at any sites	131.224
rs113542380	lymphocyte cell count || id:ieu-b-32	OA at any sites	330.841
rs114323011	lymphocyte cell count || id:ieu-b-32	OA at any sites	33.3433
rs11505019	lymphocyte cell count || id:ieu-b-32	OA at any sites	45.3506
rs11567701	lymphocyte cell count || id:ieu-b-32	OA at any sites	599.86
rs11652760	lymphocyte cell count || id:ieu-b-32	OA at any sites	41.5826
rs11657448	lymphocyte cell count || id:ieu-b-32	OA at any sites	36.6833
rs11670621	lymphocyte cell count || id:ieu-b-32	OA at any sites	29.8208
rs11684463	lymphocyte cell count || id:ieu-b-32	OA at any sites	515.16
rs116876036	lymphocyte cell count || id:ieu-b-32	OA at any sites	37.358
rs11688289	lymphocyte cell count || id:ieu-b-32	OA at any sites	35.491
rs11688303	lymphocyte cell count || id:ieu-b-32	OA at any sites	29.8759
rs11706384	lymphocyte cell count || id:ieu-b-32	OA at any sites	137.758
rs11712335	lymphocyte cell count || id:ieu-b-32	OA at any sites	47.7898
rs11742873	lymphocyte cell count || id:ieu-b-32	OA at any sites	39.44
rs117556162	lymphocyte cell count || id:ieu-b-32	OA at any sites	111.506
rs1177268	lymphocyte cell count || id:ieu-b-32	OA at any sites	43.911
rs117934175	lymphocyte cell count || id:ieu-b-32	OA at any sites	81.0974
rs11800059	lymphocyte cell count || id:ieu-b-32	OA at any sites	172.169
rs11897252	lymphocyte cell count || id:ieu-b-32	OA at any sites	36.1625
rs12021809	lymphocyte cell count || id:ieu-b-32	OA at any sites	71.2358
rs12038019	lymphocyte cell count || id:ieu-b-32	OA at any sites	55.9884
rs12045893	lymphocyte cell count || id:ieu-b-32	OA at any sites	140.51
rs12059564	lymphocyte cell count || id:ieu-b-32	OA at any sites	35.5224
rs12088882	lymphocyte cell count || id:ieu-b-32	OA at any sites	293.328
rs12127284	lymphocyte cell count || id:ieu-b-32	OA at any sites	60.651
rs12133917	lymphocyte cell count || id:ieu-b-32	OA at any sites	63.016
rs12142033	lymphocyte cell count || id:ieu-b-32	OA at any sites	39.15
rs12330493	lymphocyte cell count || id:ieu-b-32	OA at any sites	90.4248
rs12463256	lymphocyte cell count || id:ieu-b-32	OA at any sites	40.7058
rs12526696	lymphocyte cell count || id:ieu-b-32	OA at any sites	181.145
rs12542907	lymphocyte cell count || id:ieu-b-32	OA at any sites	31.2813
rs12567173	lymphocyte cell count || id:ieu-b-32	OA at any sites	34.0177
rs12586002	lymphocyte cell count || id:ieu-b-32	OA at any sites	45.1189
rs12593807	lymphocyte cell count || id:ieu-b-32	OA at any sites	53.6356
rs12598978	lymphocyte cell count || id:ieu-b-32	OA at any sites	795.213
rs12627489	lymphocyte cell count || id:ieu-b-32	OA at any sites	29.4158
rs12636926	lymphocyte cell count || id:ieu-b-32	OA at any sites	38.4207
rs12640189	lymphocyte cell count || id:ieu-b-32	OA at any sites	37.3933
rs1264593	lymphocyte cell count || id:ieu-b-32	OA at any sites	55.731
rs12745411	lymphocyte cell count || id:ieu-b-32	OA at any sites	69.2141
rs12811832	lymphocyte cell count || id:ieu-b-32	OA at any sites	62.9146
rs1291414	lymphocyte cell count || id:ieu-b-32	OA at any sites	33.2039
rs1292069	lymphocyte cell count || id:ieu-b-32	OA at any sites	131.596
rs1297265	lymphocyte cell count || id:ieu-b-32	OA at any sites	35.7768
rs13040989	lymphocyte cell count || id:ieu-b-32	OA at any sites	77.8313
rs13105987	lymphocyte cell count || id:ieu-b-32	OA at any sites	436.411
rs13133642	lymphocyte cell count || id:ieu-b-32	OA at any sites	1000.6
rs1317575	lymphocyte cell count || id:ieu-b-32	OA at any sites	41.6455
rs1320472	lymphocyte cell count || id:ieu-b-32	OA at any sites	48.9813
rs1320562	lymphocyte cell count || id:ieu-b-32	OA at any sites	31.0661
rs13262073	lymphocyte cell count || id:ieu-b-32	OA at any sites	31.8649
rs13276352	lymphocyte cell count || id:ieu-b-32	OA at any sites	33.8453
rs1344603	lymphocyte cell count || id:ieu-b-32	OA at any sites	197.511
rs1371076	lymphocyte cell count || id:ieu-b-32	OA at any sites	44.9798
rs1384804	lymphocyte cell count || id:ieu-b-32	OA at any sites	499.041
rs1399180	lymphocyte cell count || id:ieu-b-32	OA at any sites	99.0101
rs139974673	lymphocyte cell count || id:ieu-b-32	OA at any sites	77.9116
rs140763487	lymphocyte cell count || id:ieu-b-32	OA at any sites	35.4294
rs141801008	lymphocyte cell count || id:ieu-b-32	OA at any sites	34.2363
rs1431545	lymphocyte cell count || id:ieu-b-32	OA at any sites	106.079
rs144520705	lymphocyte cell count || id:ieu-b-32	OA at any sites	35.2332
rs1456059	lymphocyte cell count || id:ieu-b-32	OA at any sites	31.0986
rs145719494	lymphocyte cell count || id:ieu-b-32	OA at any sites	55.4208
rs145947882	lymphocyte cell count || id:ieu-b-32	OA at any sites	33.792
rs147700878	lymphocyte cell count || id:ieu-b-32	OA at any sites	29.4132
rs148601577	lymphocyte cell count || id:ieu-b-32	OA at any sites	47.9619
rs1491664	lymphocyte cell count || id:ieu-b-32	OA at any sites	39.5044
rs1491765	lymphocyte cell count || id:ieu-b-32	OA at any sites	64.745
rs1493694	lymphocyte cell count || id:ieu-b-32	OA at any sites	40.4864
rs149453951	lymphocyte cell count || id:ieu-b-32	OA at any sites	54.8714
rs149984502	lymphocyte cell count || id:ieu-b-32	OA at any sites	43.9222
rs1523178	lymphocyte cell count || id:ieu-b-32	OA at any sites	118.974
rs1533065	lymphocyte cell count || id:ieu-b-32	OA at any sites	66.0335
rs1533298	lymphocyte cell count || id:ieu-b-32	OA at any sites	204.643
rs1611236	lymphocyte cell count || id:ieu-b-32	OA at any sites	410.062
rs16986308	lymphocyte cell count || id:ieu-b-32	OA at any sites	112.293
rs17005891	lymphocyte cell count || id:ieu-b-32	OA at any sites	93.1767
rs17041439	lymphocyte cell count || id:ieu-b-32	OA at any sites	93.6673
rs17138740	lymphocyte cell count || id:ieu-b-32	OA at any sites	31.9199
rs17180155	lymphocyte cell count || id:ieu-b-32	OA at any sites	31.0544
rs17229044	lymphocyte cell count || id:ieu-b-32	OA at any sites	64.0507
rs17366643	lymphocyte cell count || id:ieu-b-32	OA at any sites	55.2058
rs17507693	lymphocyte cell count || id:ieu-b-32	OA at any sites	47.915
rs175714	lymphocyte cell count || id:ieu-b-32	OA at any sites	174.638
rs17703261	lymphocyte cell count || id:ieu-b-32	OA at any sites	14.9142
rs17710008	lymphocyte cell count || id:ieu-b-32	OA at any sites	66.0914
rs1807669	lymphocyte cell count || id:ieu-b-32	OA at any sites	126.099
rs1822534	lymphocyte cell count || id:ieu-b-32	OA at any sites	296.925
rs187856913	lymphocyte cell count || id:ieu-b-32	OA at any sites	91.0907
rs1883801	lymphocyte cell count || id:ieu-b-32	OA at any sites	47.7932
rs1893033	lymphocyte cell count || id:ieu-b-32	OA at any sites	57.3938
rs1894692	lymphocyte cell count || id:ieu-b-32	OA at any sites	31.7508
rs1923403	lymphocyte cell count || id:ieu-b-32	OA at any sites	30.1903
rs1966865	lymphocyte cell count || id:ieu-b-32	OA at any sites	167.291
rs1971429	lymphocyte cell count || id:ieu-b-32	OA at any sites	33.8175
rs1976055	lymphocyte cell count || id:ieu-b-32	OA at any sites	40.6867
rs2055101	lymphocyte cell count || id:ieu-b-32	OA at any sites	46.9569
rs2057340	lymphocyte cell count || id:ieu-b-32	OA at any sites	45.3153
rs2068485	lymphocyte cell count || id:ieu-b-32	OA at any sites	30.5105
rs2070745	lymphocyte cell count || id:ieu-b-32	OA at any sites	66.147
rs2089979	lymphocyte cell count || id:ieu-b-32	OA at any sites	303.287
rs2100139	lymphocyte cell count || id:ieu-b-32	OA at any sites	54.4212
rs2161118	lymphocyte cell count || id:ieu-b-32	OA at any sites	29.712
rs2180369	lymphocyte cell count || id:ieu-b-32	OA at any sites	38.3389
rs2230604	lymphocyte cell count || id:ieu-b-32	OA at any sites	72.8135
rs2270968	lymphocyte cell count || id:ieu-b-32	OA at any sites	33.2895
rs2273215	lymphocyte cell count || id:ieu-b-32	OA at any sites	53.3696
rs2275902	lymphocyte cell count || id:ieu-b-32	OA at any sites	56.9376
rs2276566	lymphocyte cell count || id:ieu-b-32	OA at any sites	60.1969
rs2282680	lymphocyte cell count || id:ieu-b-32	OA at any sites	40.3612
rs2282718	lymphocyte cell count || id:ieu-b-32	OA at any sites	75.2775
rs2291900	lymphocyte cell count || id:ieu-b-32	OA at any sites	61.4802
rs2294081	lymphocyte cell count || id:ieu-b-32	OA at any sites	58.0376
rs2294421	lymphocyte cell count || id:ieu-b-32	OA at any sites	29.6095
rs2294630	lymphocyte cell count || id:ieu-b-32	OA at any sites	43.9394
rs2294752	lymphocyte cell count || id:ieu-b-32	OA at any sites	29.475
rs2294861	lymphocyte cell count || id:ieu-b-32	OA at any sites	78.9269
rs2295797	lymphocyte cell count || id:ieu-b-32	OA at any sites	87.553
rs2297508	lymphocyte cell count || id:ieu-b-32	OA at any sites	110.595
rs2298552	lymphocyte cell count || id:ieu-b-32	OA at any sites	71.1653
rs2298979	lymphocyte cell count || id:ieu-b-32	OA at any sites	96.9694
rs2313532	lymphocyte cell count || id:ieu-b-32	OA at any sites	51.5985
rs2322830	lymphocyte cell count || id:ieu-b-32	OA at any sites	29.2721
rs2327531	lymphocyte cell count || id:ieu-b-32	OA at any sites	47.5648
rs2347784	lymphocyte cell count || id:ieu-b-32	OA at any sites	162.516
rs2369391	lymphocyte cell count || id:ieu-b-32	OA at any sites	75.3176
rs2412544	lymphocyte cell count || id:ieu-b-32	OA at any sites	65.342
rs2453582	lymphocyte cell count || id:ieu-b-32	OA at any sites	78.5859
rs2453628	lymphocyte cell count || id:ieu-b-32	OA at any sites	30.4037
rs2462017	lymphocyte cell count || id:ieu-b-32	OA at any sites	46.6379
rs246524	lymphocyte cell count || id:ieu-b-32	OA at any sites	35.0618
rs247557	lymphocyte cell count || id:ieu-b-32	OA at any sites	31.6675
rs247826	lymphocyte cell count || id:ieu-b-32	OA at any sites	269.154
rs2489279	lymphocyte cell count || id:ieu-b-32	OA at any sites	72.3246
rs251398	lymphocyte cell count || id:ieu-b-32	OA at any sites	77.6958
rs2542573	lymphocyte cell count || id:ieu-b-32	OA at any sites	50.9203
rs2548256	lymphocyte cell count || id:ieu-b-32	OA at any sites	48.4
rs2569693	lymphocyte cell count || id:ieu-b-32	OA at any sites	401.14
rs259981	lymphocyte cell count || id:ieu-b-32	OA at any sites	177.544
rs2665960	lymphocyte cell count || id:ieu-b-32	OA at any sites	34.5395
rs2710804	lymphocyte cell count || id:ieu-b-32	OA at any sites	46.8074
rs2727487	lymphocyte cell count || id:ieu-b-32	OA at any sites	39.0787
rs2738783	lymphocyte cell count || id:ieu-b-32	OA at any sites	39.1733
rs2807303	lymphocyte cell count || id:ieu-b-32	OA at any sites	111.313
rs2847468	lymphocyte cell count || id:ieu-b-32	OA at any sites	28.9857
rs28539372	lymphocyte cell count || id:ieu-b-32	OA at any sites	330.471
rs28588745	lymphocyte cell count || id:ieu-b-32	OA at any sites	85.9876
rs2908425	lymphocyte cell count || id:ieu-b-32	OA at any sites	46.9978
rs2910580	lymphocyte cell count || id:ieu-b-32	OA at any sites	45.5088
rs2980821	lymphocyte cell count || id:ieu-b-32	OA at any sites	44.8921
rs2992263	lymphocyte cell count || id:ieu-b-32	OA at any sites	102.589
rs3012415	lymphocyte cell count || id:ieu-b-32	OA at any sites	28.8115
rs304154	lymphocyte cell count || id:ieu-b-32	OA at any sites	32.033
rs309375	lymphocyte cell count || id:ieu-b-32	OA at any sites	94.6694
rs3136685	lymphocyte cell count || id:ieu-b-32	OA at any sites	59.2273
rs332507	lymphocyte cell count || id:ieu-b-32	OA at any sites	42.2297
rs34030812	lymphocyte cell count || id:ieu-b-32	OA at any sites	80.6465
rs34140544	lymphocyte cell count || id:ieu-b-32	OA at any sites	69.525
rs34229224	lymphocyte cell count || id:ieu-b-32	OA at any sites	33.4447
rs34323943	lymphocyte cell count || id:ieu-b-32	OA at any sites	51.3993
rs34423734	lymphocyte cell count || id:ieu-b-32	OA at any sites	22.3396
rs34499378	lymphocyte cell count || id:ieu-b-32	OA at any sites	28.806
rs34662054	lymphocyte cell count || id:ieu-b-32	OA at any sites	44.9786
rs34664889	lymphocyte cell count || id:ieu-b-32	OA at any sites	58.6393
rs34850939	lymphocyte cell count || id:ieu-b-32	OA at any sites	549.702
rs35002856	lymphocyte cell count || id:ieu-b-32	OA at any sites	36.9493
rs35114152	lymphocyte cell count || id:ieu-b-32	OA at any sites	111.698
rs35186877	lymphocyte cell count || id:ieu-b-32	OA at any sites	178.852
rs35345753	lymphocyte cell count || id:ieu-b-32	OA at any sites	121.248
rs35592432	lymphocyte cell count || id:ieu-b-32	OA at any sites	327.667
rs35993840	lymphocyte cell count || id:ieu-b-32	OA at any sites	100.093
rs360017	lymphocyte cell count || id:ieu-b-32	OA at any sites	81.351
rs36084354	lymphocyte cell count || id:ieu-b-32	OA at any sites	295.004
rs36108061	lymphocyte cell count || id:ieu-b-32	OA at any sites	36.2576
rs3731211	lymphocyte cell count || id:ieu-b-32	OA at any sites	402.786
rs3735485	lymphocyte cell count || id:ieu-b-32	OA at any sites	270.757
rs3739756	lymphocyte cell count || id:ieu-b-32	OA at any sites	37.2481
rs3797727	lymphocyte cell count || id:ieu-b-32	OA at any sites	40.5773
rs3810818	lymphocyte cell count || id:ieu-b-32	OA at any sites	56.0414
rs3812849	lymphocyte cell count || id:ieu-b-32	OA at any sites	388.118
rs3822030	lymphocyte cell count || id:ieu-b-32	OA at any sites	28.7156
rs3848132	lymphocyte cell count || id:ieu-b-32	OA at any sites	30.0702
rs3992621	lymphocyte cell count || id:ieu-b-32	OA at any sites	28.1582
rs41267765	lymphocyte cell count || id:ieu-b-32	OA at any sites	47.2808
rs4129560	lymphocyte cell count || id:ieu-b-32	OA at any sites	30.5986
rs41317270	lymphocyte cell count || id:ieu-b-32	OA at any sites	52.2297
rs419470	lymphocyte cell count || id:ieu-b-32	OA at any sites	47.8261
rs4319365	lymphocyte cell count || id:ieu-b-32	OA at any sites	97.3965
rs4368798	lymphocyte cell count || id:ieu-b-32	OA at any sites	39.0087
rs4406174	lymphocyte cell count || id:ieu-b-32	OA at any sites	29.2594
rs4407213	lymphocyte cell count || id:ieu-b-32	OA at any sites	57.8771
rs4411786	lymphocyte cell count || id:ieu-b-32	OA at any sites	416.602
rs444613	lymphocyte cell count || id:ieu-b-32	OA at any sites	60.4681
rs4497886	lymphocyte cell count || id:ieu-b-32	OA at any sites	370.105
rs4530278	lymphocyte cell count || id:ieu-b-32	OA at any sites	74.1311
rs4578474	lymphocyte cell count || id:ieu-b-32	OA at any sites	31.4918
rs4619033	lymphocyte cell count || id:ieu-b-32	OA at any sites	74.4726
rs464609	lymphocyte cell count || id:ieu-b-32	OA at any sites	36.1692
rs4660128	lymphocyte cell count || id:ieu-b-32	OA at any sites	59.5243
rs4685105	lymphocyte cell count || id:ieu-b-32	OA at any sites	29.3094
rs4696314	lymphocyte cell count || id:ieu-b-32	OA at any sites	52.6967
rs4714431	lymphocyte cell count || id:ieu-b-32	OA at any sites	28.5449
rs4718976	lymphocyte cell count || id:ieu-b-32	OA at any sites	70.9376
rs4737010	lymphocyte cell count || id:ieu-b-32	OA at any sites	133.297
rs4760278	lymphocyte cell count || id:ieu-b-32	OA at any sites	35.7675
rs4789294	lymphocyte cell count || id:ieu-b-32	OA at any sites	126.481
rs4812804	lymphocyte cell count || id:ieu-b-32	OA at any sites	30.0648
rs4833031	lymphocyte cell count || id:ieu-b-32	OA at any sites	40.4571
rs4849169	lymphocyte cell count || id:ieu-b-32	OA at any sites	114.296
rs4869745	lymphocyte cell count || id:ieu-b-32	OA at any sites	33.9831
rs4880192	lymphocyte cell count || id:ieu-b-32	OA at any sites	166.722
rs4907236	lymphocyte cell count || id:ieu-b-32	OA at any sites	27.9662
rs4925547	lymphocyte cell count || id:ieu-b-32	OA at any sites	36.3674
rs4940572	lymphocyte cell count || id:ieu-b-32	OA at any sites	66.7628
rs494091	lymphocyte cell count || id:ieu-b-32	OA at any sites	187.991
rs4948822	lymphocyte cell count || id:ieu-b-32	OA at any sites	30.2835
rs4972950	lymphocyte cell count || id:ieu-b-32	OA at any sites	46.6782
rs4976642	lymphocyte cell count || id:ieu-b-32	OA at any sites	87.7762
rs4987855	lymphocyte cell count || id:ieu-b-32	OA at any sites	52.8309
rs501461	lymphocyte cell count || id:ieu-b-32	OA at any sites	79.1082
rs5026470	lymphocyte cell count || id:ieu-b-32	OA at any sites	356.872
rs533483	lymphocyte cell count || id:ieu-b-32	OA at any sites	39.6558
rs55977949	lymphocyte cell count || id:ieu-b-32	OA at any sites	85.7787
rs56094005	lymphocyte cell count || id:ieu-b-32	OA at any sites	69.1698
rs56252104	lymphocyte cell count || id:ieu-b-32	OA at any sites	72.3118
rs56308324	lymphocyte cell count || id:ieu-b-32	OA at any sites	37.8456
rs56850780	lymphocyte cell count || id:ieu-b-32	OA at any sites	34.5337
rs58265751	lymphocyte cell count || id:ieu-b-32	OA at any sites	39.2306
rs58667319	lymphocyte cell count || id:ieu-b-32	OA at any sites	61.0568
rs5998509	lymphocyte cell count || id:ieu-b-32	OA at any sites	267.381
rs6001858	lymphocyte cell count || id:ieu-b-32	OA at any sites	47.5728
rs6021231	lymphocyte cell count || id:ieu-b-32	OA at any sites	34.2697
rs603424	lymphocyte cell count || id:ieu-b-32	OA at any sites	63.1048
rs60633358	lymphocyte cell count || id:ieu-b-32	OA at any sites	56.7447
rs6072080	lymphocyte cell count || id:ieu-b-32	OA at any sites	100.137
rs607465	lymphocyte cell count || id:ieu-b-32	OA at any sites	75.59
rs6103270	lymphocyte cell count || id:ieu-b-32	OA at any sites	34.372
rs611847	lymphocyte cell count || id:ieu-b-32	OA at any sites	51.4492
rs61387190	lymphocyte cell count || id:ieu-b-32	OA at any sites	138.875
rs616154	lymphocyte cell count || id:ieu-b-32	OA at any sites	28.2234
rs61750929	lymphocyte cell count || id:ieu-b-32	OA at any sites	275.917
rs61778219	lymphocyte cell count || id:ieu-b-32	OA at any sites	68.5856
rs61850684	lymphocyte cell count || id:ieu-b-32	OA at any sites	197.623
rs61867141	lymphocyte cell count || id:ieu-b-32	OA at any sites	44.3366
rs62091998	lymphocyte cell count || id:ieu-b-32	OA at any sites	111.239
rs62160910	lymphocyte cell count || id:ieu-b-32	OA at any sites	33.8432
rs62241216	lymphocyte cell count || id:ieu-b-32	OA at any sites	37.0184
rs62262391	lymphocyte cell count || id:ieu-b-32	OA at any sites	122.25
rs62334097	lymphocyte cell count || id:ieu-b-32	OA at any sites	37.1017
rs62389639	lymphocyte cell count || id:ieu-b-32	OA at any sites	46.7157
rs62485905	lymphocyte cell count || id:ieu-b-32	OA at any sites	81.2208
rs631864	lymphocyte cell count || id:ieu-b-32	OA at any sites	50.1566
rs6445826	lymphocyte cell count || id:ieu-b-32	OA at any sites	103.584
rs6474359	lymphocyte cell count || id:ieu-b-32	OA at any sites	100.215
rs6475476	lymphocyte cell count || id:ieu-b-32	OA at any sites	28.8248
rs6487543	lymphocyte cell count || id:ieu-b-32	OA at any sites	71.9862
rs6488548	lymphocyte cell count || id:ieu-b-32	OA at any sites	74.0233
rs6502555	lymphocyte cell count || id:ieu-b-32	OA at any sites	158.321
rs6546881	lymphocyte cell count || id:ieu-b-32	OA at any sites	37.795
rs6554158	lymphocyte cell count || id:ieu-b-32	OA at any sites	37.647
rs6586777	lymphocyte cell count || id:ieu-b-32	OA at any sites	42.3958
rs6700896	lymphocyte cell count || id:ieu-b-32	OA at any sites	74.4242
rs6721663	lymphocyte cell count || id:ieu-b-32	OA at any sites	95.7413
rs6742799	lymphocyte cell count || id:ieu-b-32	OA at any sites	257.84
rs6743068	lymphocyte cell count || id:ieu-b-32	OA at any sites	204.354
rs67483792	lymphocyte cell count || id:ieu-b-32	OA at any sites	53.7685
rs67516712	lymphocyte cell count || id:ieu-b-32	OA at any sites	57.0963
rs6755786	lymphocyte cell count || id:ieu-b-32	OA at any sites	129.719
rs6755895	lymphocyte cell count || id:ieu-b-32	OA at any sites	102.139
rs678393	lymphocyte cell count || id:ieu-b-32	OA at any sites	48.2119
rs6808949	lymphocyte cell count || id:ieu-b-32	OA at any sites	53.3077
rs6926219	lymphocyte cell count || id:ieu-b-32	OA at any sites	187.082
rs6929523	lymphocyte cell count || id:ieu-b-32	OA at any sites	62.8533
rs6955702	lymphocyte cell count || id:ieu-b-32	OA at any sites	129.668
rs6966893	lymphocyte cell count || id:ieu-b-32	OA at any sites	53.8971
rs7007986	lymphocyte cell count || id:ieu-b-32	OA at any sites	111.772
rs7071131	lymphocyte cell count || id:ieu-b-32	OA at any sites	61.7119
rs707833	lymphocyte cell count || id:ieu-b-32	OA at any sites	54.5287
rs7093481	lymphocyte cell count || id:ieu-b-32	OA at any sites	61.4844
rs7127911	lymphocyte cell count || id:ieu-b-32	OA at any sites	118.839
rs71318973	lymphocyte cell count || id:ieu-b-32	OA at any sites	45.8379
rs71420836	lymphocyte cell count || id:ieu-b-32	OA at any sites	76.9232
rs7161799	lymphocyte cell count || id:ieu-b-32	OA at any sites	86.0344
rs716723	lymphocyte cell count || id:ieu-b-32	OA at any sites	35.2891
rs7192652	lymphocyte cell count || id:ieu-b-32	OA at any sites	129.063
rs721131	lymphocyte cell count || id:ieu-b-32	OA at any sites	81.5729
rs721377	lymphocyte cell count || id:ieu-b-32	OA at any sites	38.1541
rs7249236	lymphocyte cell count || id:ieu-b-32	OA at any sites	109.744
rs7252565	lymphocyte cell count || id:ieu-b-32	OA at any sites	120.948
rs7254517	lymphocyte cell count || id:ieu-b-32	OA at any sites	191.874
rs72740550	lymphocyte cell count || id:ieu-b-32	OA at any sites	63.5304
rs72835315	lymphocyte cell count || id:ieu-b-32	OA at any sites	72.5335
rs72928038	lymphocyte cell count || id:ieu-b-32	OA at any sites	169.806
rs73000965	lymphocyte cell count || id:ieu-b-32	OA at any sites	37.8782
rs7308380	lymphocyte cell count || id:ieu-b-32	OA at any sites	50.1334
rs73105786	lymphocyte cell count || id:ieu-b-32	OA at any sites	52.8096
rs73142294	lymphocyte cell count || id:ieu-b-32	OA at any sites	44.8488
rs73207610	lymphocyte cell count || id:ieu-b-32	OA at any sites	32.241
rs73239280	lymphocyte cell count || id:ieu-b-32	OA at any sites	168.985
rs73961715	lymphocyte cell count || id:ieu-b-32	OA at any sites	279.869
rs74227709	lymphocyte cell count || id:ieu-b-32	OA at any sites	58.25
rs74280151	lymphocyte cell count || id:ieu-b-32	OA at any sites	126.04
rs74344617	lymphocyte cell count || id:ieu-b-32	OA at any sites	28.4238
rs74408817	lymphocyte cell count || id:ieu-b-32	OA at any sites	42.5538
rs744222	lymphocyte cell count || id:ieu-b-32	OA at any sites	32.0464
rs74526869	lymphocyte cell count || id:ieu-b-32	OA at any sites	139.696
rs74679312	lymphocyte cell count || id:ieu-b-32	OA at any sites	54.9056
rs748113	lymphocyte cell count || id:ieu-b-32	OA at any sites	277.27
rs74911261	lymphocyte cell count || id:ieu-b-32	OA at any sites	52.3608
rs75018496	lymphocyte cell count || id:ieu-b-32	OA at any sites	44.3824
rs75049211	lymphocyte cell count || id:ieu-b-32	OA at any sites	37.6755
rs7527389	lymphocyte cell count || id:ieu-b-32	OA at any sites	90.9956
rs7529794	lymphocyte cell count || id:ieu-b-32	OA at any sites	52.5547
rs7548606	lymphocyte cell count || id:ieu-b-32	OA at any sites	64.8033
rs75628831	lymphocyte cell count || id:ieu-b-32	OA at any sites	76.2051
rs75653581	lymphocyte cell count || id:ieu-b-32	OA at any sites	48.807
rs7572278	lymphocyte cell count || id:ieu-b-32	OA at any sites	71.7931
rs760908	lymphocyte cell count || id:ieu-b-32	OA at any sites	31.3944
rs76428106	lymphocyte cell count || id:ieu-b-32	OA at any sites	54.9453
rs766228	lymphocyte cell count || id:ieu-b-32	OA at any sites	28.9316
rs76830965	lymphocyte cell count || id:ieu-b-32	OA at any sites	46.6454
rs7696969	lymphocyte cell count || id:ieu-b-32	OA at any sites	35.2599
rs77057307	lymphocyte cell count || id:ieu-b-32	OA at any sites	32.1031
rs77101566	lymphocyte cell count || id:ieu-b-32	OA at any sites	37.2698
rs7757316	lymphocyte cell count || id:ieu-b-32	OA at any sites	185.251
rs7776054	lymphocyte cell count || id:ieu-b-32	OA at any sites	326.038
rs7780328	lymphocyte cell count || id:ieu-b-32	OA at any sites	91.5565
rs77876222	lymphocyte cell count || id:ieu-b-32	OA at any sites	40.4249
rs7790229	lymphocyte cell count || id:ieu-b-32	OA at any sites	38.5107
rs77954449	lymphocyte cell count || id:ieu-b-32	OA at any sites	39.0187
rs7802739	lymphocyte cell count || id:ieu-b-32	OA at any sites	84.8301
rs78058190	lymphocyte cell count || id:ieu-b-32	OA at any sites	113.315
rs780669	lymphocyte cell count || id:ieu-b-32	OA at any sites	52.0922
rs78270096	lymphocyte cell count || id:ieu-b-32	OA at any sites	81.6896
rs78394891	lymphocyte cell count || id:ieu-b-32	OA at any sites	30.516
rs7839516	lymphocyte cell count || id:ieu-b-32	OA at any sites	58.3584
rs78487206	lymphocyte cell count || id:ieu-b-32	OA at any sites	43.8352
rs78487935	lymphocyte cell count || id:ieu-b-32	OA at any sites	42.0071
rs7855586	lymphocyte cell count || id:ieu-b-32	OA at any sites	47.7716
rs7893800	lymphocyte cell count || id:ieu-b-32	OA at any sites	28.854
rs78976959	lymphocyte cell count || id:ieu-b-32	OA at any sites	44.6193
rs78983078	lymphocyte cell count || id:ieu-b-32	OA at any sites	38.3486
rs79237520	lymphocyte cell count || id:ieu-b-32	OA at any sites	169.942
rs7924213	lymphocyte cell count || id:ieu-b-32	OA at any sites	39.6533
rs79503	lymphocyte cell count || id:ieu-b-32	OA at any sites	201.408
rs79805393	lymphocyte cell count || id:ieu-b-32	OA at any sites	43.6036
rs7983682	lymphocyte cell count || id:ieu-b-32	OA at any sites	43.244
rs80006387	lymphocyte cell count || id:ieu-b-32	OA at any sites	32.2702
rs80177247	lymphocyte cell count || id:ieu-b-32	OA at any sites	30.1895
rs8046391	lymphocyte cell count || id:ieu-b-32	OA at any sites	125.034
rs8052370	lymphocyte cell count || id:ieu-b-32	OA at any sites	101.35
rs8075090	lymphocyte cell count || id:ieu-b-32	OA at any sites	115.378
rs8096327	lymphocyte cell count || id:ieu-b-32	OA at any sites	39.6367
rs8181326	lymphocyte cell count || id:ieu-b-32	OA at any sites	35.6886
rs853198	lymphocyte cell count || id:ieu-b-32	OA at any sites	100.685
rs9328393	lymphocyte cell count || id:ieu-b-32	OA at any sites	126.947
rs937283	lymphocyte cell count || id:ieu-b-32	OA at any sites	28.2952
rs9375486	lymphocyte cell count || id:ieu-b-32	OA at any sites	47.1433
rs949349	lymphocyte cell count || id:ieu-b-32	OA at any sites	41.6602
rs9532679	lymphocyte cell count || id:ieu-b-32	OA at any sites	139.215
rs9534338	lymphocyte cell count || id:ieu-b-32	OA at any sites	59.8199
rs9590390	lymphocyte cell count || id:ieu-b-32	OA at any sites	196.241
rs9592965	lymphocyte cell count || id:ieu-b-32	OA at any sites	48.1031
rs9605047	lymphocyte cell count || id:ieu-b-32	OA at any sites	84.6403
rs9648346	lymphocyte cell count || id:ieu-b-32	OA at any sites	101.132
rs968478	lymphocyte cell count || id:ieu-b-32	OA at any sites	54.5284
rs9864087	lymphocyte cell count || id:ieu-b-32	OA at any sites	50.2436
rs9864216	lymphocyte cell count || id:ieu-b-32	OA at any sites	102.458
rs9898958	lymphocyte cell count || id:ieu-b-32	OA at any sites	32.896
rs9906320	lymphocyte cell count || id:ieu-b-32	OA at any sites	110.442
rs9920	lymphocyte cell count || id:ieu-b-32	OA at any sites	84.7776
rs9937837	lymphocyte cell count || id:ieu-b-32	OA at any sites	46.9965
rs1004870	eosinophil cell count || id:ieu-b-33	OA at any sites	157.474
rs10059018	eosinophil cell count || id:ieu-b-33	OA at any sites	83.061
rs10062687	eosinophil cell count || id:ieu-b-33	OA at any sites	98.7966
rs10100356	eosinophil cell count || id:ieu-b-33	OA at any sites	30.0035
rs10165678	eosinophil cell count || id:ieu-b-33	OA at any sites	37.522
rs10195713	eosinophil cell count || id:ieu-b-33	OA at any sites	68.8002
rs10208293	eosinophil cell count || id:ieu-b-33	OA at any sites	1208.28
rs10243429	eosinophil cell count || id:ieu-b-33	OA at any sites	56.0637
rs10275896	eosinophil cell count || id:ieu-b-33	OA at any sites	33.2011
rs1036332	eosinophil cell count || id:ieu-b-33	OA at any sites	196.419
rs1037674	eosinophil cell count || id:ieu-b-33	OA at any sites	34.1408
rs10472984	eosinophil cell count || id:ieu-b-33	OA at any sites	260.597
rs1057258	eosinophil cell count || id:ieu-b-33	OA at any sites	142.907
rs1059091	eosinophil cell count || id:ieu-b-33	OA at any sites	233.841
rs10745763	eosinophil cell count || id:ieu-b-33	OA at any sites	41.9997
rs10782957	eosinophil cell count || id:ieu-b-33	OA at any sites	112.637
rs10876550	eosinophil cell count || id:ieu-b-33	OA at any sites	44.3645
rs10900595	eosinophil cell count || id:ieu-b-33	OA at any sites	46.392
rs1099448	eosinophil cell count || id:ieu-b-33	OA at any sites	73.9766
rs10995240	eosinophil cell count || id:ieu-b-33	OA at any sites	424.458
rs11024646	eosinophil cell count || id:ieu-b-33	OA at any sites	47.3169
rs11071559	eosinophil cell count || id:ieu-b-33	OA at any sites	53.0495
rs11079340	eosinophil cell count || id:ieu-b-33	OA at any sites	31.1627
rs11088236	eosinophil cell count || id:ieu-b-33	OA at any sites	78.8575
rs11120043	eosinophil cell count || id:ieu-b-33	OA at any sites	27.8623
rs111759324	eosinophil cell count || id:ieu-b-33	OA at any sites	172.978
rs1120275	eosinophil cell count || id:ieu-b-33	OA at any sites	115.745
rs11204682	eosinophil cell count || id:ieu-b-33	OA at any sites	280.358
rs112255429	eosinophil cell count || id:ieu-b-33	OA at any sites	32.9536
rs11228990	eosinophil cell count || id:ieu-b-33	OA at any sites	34.5356
rs11236813	eosinophil cell count || id:ieu-b-33	OA at any sites	79.8703
rs11255507	eosinophil cell count || id:ieu-b-33	OA at any sites	56.6703
rs113473633	eosinophil cell count || id:ieu-b-33	OA at any sites	96.8096
rs113542380	eosinophil cell count || id:ieu-b-33	OA at any sites	47.3301
rs114152720	eosinophil cell count || id:ieu-b-33	OA at any sites	36.4548
rs114741563	eosinophil cell count || id:ieu-b-33	OA at any sites	101.38
rs11495865	eosinophil cell count || id:ieu-b-33	OA at any sites	55.5139
rs11555542	eosinophil cell count || id:ieu-b-33	OA at any sites	226.776
rs115647629	eosinophil cell count || id:ieu-b-33	OA at any sites	110.757
rs115697464	eosinophil cell count || id:ieu-b-33	OA at any sites	59.3811
rs11628569	eosinophil cell count || id:ieu-b-33	OA at any sites	53.7398
rs11648292	eosinophil cell count || id:ieu-b-33	OA at any sites	34.2723
rs11684770	eosinophil cell count || id:ieu-b-33	OA at any sites	40.8046
rs116888884	eosinophil cell count || id:ieu-b-33	OA at any sites	30.5446
rs11695281	eosinophil cell count || id:ieu-b-33	OA at any sites	124.865
rs11701475	eosinophil cell count || id:ieu-b-33	OA at any sites	36.4782
rs11702918	eosinophil cell count || id:ieu-b-33	OA at any sites	43.4793
rs1170439	eosinophil cell count || id:ieu-b-33	OA at any sites	82.5001
rs117481629	eosinophil cell count || id:ieu-b-33	OA at any sites	32.5163
rs117577334	eosinophil cell count || id:ieu-b-33	OA at any sites	35.1715
rs1178016	eosinophil cell count || id:ieu-b-33	OA at any sites	30.4418
rs11786536	eosinophil cell count || id:ieu-b-33	OA at any sites	92.9861
rs117955557	eosinophil cell count || id:ieu-b-33	OA at any sites	167.01
rs117961539	eosinophil cell count || id:ieu-b-33	OA at any sites	34.2266
rs118013485	eosinophil cell count || id:ieu-b-33	OA at any sites	66.9159
rs11869228	eosinophil cell count || id:ieu-b-33	OA at any sites	53.5495
rs11886928	eosinophil cell count || id:ieu-b-33	OA at any sites	41.8814
rs11888323	eosinophil cell count || id:ieu-b-33	OA at any sites	48.8537
rs11890306	eosinophil cell count || id:ieu-b-33	OA at any sites	38.4486
rs11931711	eosinophil cell count || id:ieu-b-33	OA at any sites	71.1235
rs12100034	eosinophil cell count || id:ieu-b-33	OA at any sites	63.3035
rs121564	eosinophil cell count || id:ieu-b-33	OA at any sites	51.2989
rs12208103	eosinophil cell count || id:ieu-b-33	OA at any sites	210.344
rs12209219	eosinophil cell count || id:ieu-b-33	OA at any sites	150.673
rs12408934	eosinophil cell count || id:ieu-b-33	OA at any sites	148.675
rs12487980	eosinophil cell count || id:ieu-b-33	OA at any sites	34.5333
rs12530946	eosinophil cell count || id:ieu-b-33	OA at any sites	410.724
rs12540285	eosinophil cell count || id:ieu-b-33	OA at any sites	34.8814
rs12545733	eosinophil cell count || id:ieu-b-33	OA at any sites	186.415
rs1257192	eosinophil cell count || id:ieu-b-33	OA at any sites	30.6706
rs12581511	eosinophil cell count || id:ieu-b-33	OA at any sites	42.252
rs12681644	eosinophil cell count || id:ieu-b-33	OA at any sites	59.8369
rs12705849	eosinophil cell count || id:ieu-b-33	OA at any sites	96.9364
rs12820863	eosinophil cell count || id:ieu-b-33	OA at any sites	108.587
rs12861824	eosinophil cell count || id:ieu-b-33	OA at any sites	83.1169
rs12878610	eosinophil cell count || id:ieu-b-33	OA at any sites	41.1159
rs12882281	eosinophil cell count || id:ieu-b-33	OA at any sites	31.872
rs12941068	eosinophil cell count || id:ieu-b-33	OA at any sites	37.2797
rs1296535	eosinophil cell count || id:ieu-b-33	OA at any sites	59.1283
rs13033333	eosinophil cell count || id:ieu-b-33	OA at any sites	31.7824
rs13073683	eosinophil cell count || id:ieu-b-33	OA at any sites	55.2144
rs13120371	eosinophil cell count || id:ieu-b-33	OA at any sites	49.8075
rs13138355	eosinophil cell count || id:ieu-b-33	OA at any sites	431.164
rs13139941	eosinophil cell count || id:ieu-b-33	OA at any sites	28.687
rs13207791	eosinophil cell count || id:ieu-b-33	OA at any sites	50.2903
rs13226583	eosinophil cell count || id:ieu-b-33	OA at any sites	371.696
rs1323650	eosinophil cell count || id:ieu-b-33	OA at any sites	37.903
rs13251643	eosinophil cell count || id:ieu-b-33	OA at any sites	37.2297
rs13511	eosinophil cell count || id:ieu-b-33	OA at any sites	61.9102
rs1365623	eosinophil cell count || id:ieu-b-33	OA at any sites	29.9713
rs139640694	eosinophil cell count || id:ieu-b-33	OA at any sites	49.3785
rs140411271	eosinophil cell count || id:ieu-b-33	OA at any sites	46.0621
rs140509806	eosinophil cell count || id:ieu-b-33	OA at any sites	78.0579
rs1406449	eosinophil cell count || id:ieu-b-33	OA at any sites	34.9151
rs1414517	eosinophil cell count || id:ieu-b-33	OA at any sites	90.084
rs1427499	eosinophil cell count || id:ieu-b-33	OA at any sites	67.5483
rs143491704	eosinophil cell count || id:ieu-b-33	OA at any sites	32.0237
rs145823386	eosinophil cell count || id:ieu-b-33	OA at any sites	35.8043
rs145947882	eosinophil cell count || id:ieu-b-33	OA at any sites	87.2496
rs146078144	eosinophil cell count || id:ieu-b-33	OA at any sites	66.3201
rs14713	eosinophil cell count || id:ieu-b-33	OA at any sites	28.4628
rs1479918	eosinophil cell count || id:ieu-b-33	OA at any sites	64.3117
rs149110519	eosinophil cell count || id:ieu-b-33	OA at any sites	47.9269
rs150640087	eosinophil cell count || id:ieu-b-33	OA at any sites	150.086
rs1516527	eosinophil cell count || id:ieu-b-33	OA at any sites	45.9151
rs152197	eosinophil cell count || id:ieu-b-33	OA at any sites	343.052
rs1539174	eosinophil cell count || id:ieu-b-33	OA at any sites	248.287
rs1611236	eosinophil cell count || id:ieu-b-33	OA at any sites	380.787
rs1672753	eosinophil cell count || id:ieu-b-33	OA at any sites	44.4224
rs1684578	eosinophil cell count || id:ieu-b-33	OA at any sites	61.4951
rs16903574	eosinophil cell count || id:ieu-b-33	OA at any sites	55.0839
rs16956811	eosinophil cell count || id:ieu-b-33	OA at any sites	60.6027
rs17175830	eosinophil cell count || id:ieu-b-33	OA at any sites	177.65
rs17293632	eosinophil cell count || id:ieu-b-33	OA at any sites	150.054
rs17482472	eosinophil cell count || id:ieu-b-33	OA at any sites	83.5392
rs175705	eosinophil cell count || id:ieu-b-33	OA at any sites	279.733
rs17668272	eosinophil cell count || id:ieu-b-33	OA at any sites	171.094
rs17682575	eosinophil cell count || id:ieu-b-33	OA at any sites	47.4935
rs17689024	eosinophil cell count || id:ieu-b-33	OA at any sites	41.7056
rs17758695	eosinophil cell count || id:ieu-b-33	OA at any sites	405.252
rs17849501	eosinophil cell count || id:ieu-b-33	OA at any sites	33.4582
rs1800692	eosinophil cell count || id:ieu-b-33	OA at any sites	74.5859
rs180506	eosinophil cell count || id:ieu-b-33	OA at any sites	87.0789
rs1828803	eosinophil cell count || id:ieu-b-33	OA at any sites	38.6096
rs1861489	eosinophil cell count || id:ieu-b-33	OA at any sites	28.5217
rs2025489	eosinophil cell count || id:ieu-b-33	OA at any sites	58.8091
rs2043293	eosinophil cell count || id:ieu-b-33	OA at any sites	30.1265
rs2053927	eosinophil cell count || id:ieu-b-33	OA at any sites	31.1966
rs2089979	eosinophil cell count || id:ieu-b-33	OA at any sites	51.2181
rs2095044	eosinophil cell count || id:ieu-b-33	OA at any sites	1601.8
rs2182885	eosinophil cell count || id:ieu-b-33	OA at any sites	157.109
rs2223043	eosinophil cell count || id:ieu-b-33	OA at any sites	75.5896
rs2228467	eosinophil cell count || id:ieu-b-33	OA at any sites	212.022
rs2239633	eosinophil cell count || id:ieu-b-33	OA at any sites	285.695
rs2242193	eosinophil cell count || id:ieu-b-33	OA at any sites	34.7649
rs2253427	eosinophil cell count || id:ieu-b-33	OA at any sites	30.9951
rs2255531	eosinophil cell count || id:ieu-b-33	OA at any sites	57.8946
rs2282718	eosinophil cell count || id:ieu-b-33	OA at any sites	28.7817
rs2399441	eosinophil cell count || id:ieu-b-33	OA at any sites	76.8844
rs2419313	eosinophil cell count || id:ieu-b-33	OA at any sites	49.8043
rs2431097	eosinophil cell count || id:ieu-b-33	OA at any sites	53.3184
rs244689	eosinophil cell count || id:ieu-b-33	OA at any sites	46.1543
rs2497318	eosinophil cell count || id:ieu-b-33	OA at any sites	208.366
rs2502995	eosinophil cell count || id:ieu-b-33	OA at any sites	110.355
rs2505521	eosinophil cell count || id:ieu-b-33	OA at any sites	30.8345
rs2566133	eosinophil cell count || id:ieu-b-33	OA at any sites	47.4574
rs2579506	eosinophil cell count || id:ieu-b-33	OA at any sites	505.902
rs2646438	eosinophil cell count || id:ieu-b-33	OA at any sites	97.8781
rs2683913	eosinophil cell count || id:ieu-b-33	OA at any sites	30.8604
rs2788211	eosinophil cell count || id:ieu-b-33	OA at any sites	36.3015
rs28362902	eosinophil cell count || id:ieu-b-33	OA at any sites	30.0267
rs2838317	eosinophil cell count || id:ieu-b-33	OA at any sites	38.6931
rs28421324	eosinophil cell count || id:ieu-b-33	OA at any sites	111.457
rs28532037	eosinophil cell count || id:ieu-b-33	OA at any sites	70.5526
rs290430	eosinophil cell count || id:ieu-b-33	OA at any sites	31.2058
rs2920505	eosinophil cell count || id:ieu-b-33	OA at any sites	199.816
rs2942062	eosinophil cell count || id:ieu-b-33	OA at any sites	28.6611
rs295	eosinophil cell count || id:ieu-b-33	OA at any sites	42.9502
rs2979489	eosinophil cell count || id:ieu-b-33	OA at any sites	34.299
rs2992333	eosinophil cell count || id:ieu-b-33	OA at any sites	264.03
rs301162	eosinophil cell count || id:ieu-b-33	OA at any sites	81.2498
rs3024971	eosinophil cell count || id:ieu-b-33	OA at any sites	146.978
rs3110791	eosinophil cell count || id:ieu-b-33	OA at any sites	52.8741
rs3218148	eosinophil cell count || id:ieu-b-33	OA at any sites	73.0385
rs34173062	eosinophil cell count || id:ieu-b-33	OA at any sites	188.917
rs34210653	eosinophil cell count || id:ieu-b-33	OA at any sites	594.087
rs34212866	eosinophil cell count || id:ieu-b-33	OA at any sites	66.0211
rs34290285	eosinophil cell count || id:ieu-b-33	OA at any sites	381.011
rs34363176	eosinophil cell count || id:ieu-b-33	OA at any sites	31.3584
rs34439695	eosinophil cell count || id:ieu-b-33	OA at any sites	46.4594
rs34448954	eosinophil cell count || id:ieu-b-33	OA at any sites	57.4474
rs34466956	eosinophil cell count || id:ieu-b-33	OA at any sites	42.4982
rs34495	eosinophil cell count || id:ieu-b-33	OA at any sites	78.5363
rs34505104	eosinophil cell count || id:ieu-b-33	OA at any sites	137.571
rs346835	eosinophil cell count || id:ieu-b-33	OA at any sites	148.743
rs35249183	eosinophil cell count || id:ieu-b-33	OA at any sites	136.089
rs35409523	eosinophil cell count || id:ieu-b-33	OA at any sites	166.641
rs35689157	eosinophil cell count || id:ieu-b-33	OA at any sites	151.51
rs36084354	eosinophil cell count || id:ieu-b-33	OA at any sites	162.396
rs3731211	eosinophil cell count || id:ieu-b-33	OA at any sites	58.8264
rs3742704	eosinophil cell count || id:ieu-b-33	OA at any sites	29.8622
rs3746420	eosinophil cell count || id:ieu-b-33	OA at any sites	55.1458
rs3747869	eosinophil cell count || id:ieu-b-33	OA at any sites	33.2062
rs3756374	eosinophil cell count || id:ieu-b-33	OA at any sites	28.3769
rs3759332	eosinophil cell count || id:ieu-b-33	OA at any sites	32.0876
rs3785356	eosinophil cell count || id:ieu-b-33	OA at any sites	180.288
rs3786586	eosinophil cell count || id:ieu-b-33	OA at any sites	125.991
rs3790163	eosinophil cell count || id:ieu-b-33	OA at any sites	36.3322
rs3812206	eosinophil cell count || id:ieu-b-33	OA at any sites	29.6135
rs3846855	eosinophil cell count || id:ieu-b-33	OA at any sites	112.494
rs3850107	eosinophil cell count || id:ieu-b-33	OA at any sites	37.1824
rs3950296	eosinophil cell count || id:ieu-b-33	OA at any sites	97.8931
rs397187	eosinophil cell count || id:ieu-b-33	OA at any sites	34.9777
rs4074672	eosinophil cell count || id:ieu-b-33	OA at any sites	46.4161
rs410867	eosinophil cell count || id:ieu-b-33	OA at any sites	568.96
rs412884	eosinophil cell count || id:ieu-b-33	OA at any sites	695.251
rs41313381	eosinophil cell count || id:ieu-b-33	OA at any sites	70.5234
rs4148757	eosinophil cell count || id:ieu-b-33	OA at any sites	46.0949
rs4149909	eosinophil cell count || id:ieu-b-33	OA at any sites	33.3871
rs4236746	eosinophil cell count || id:ieu-b-33	OA at any sites	74.3185
rs4240624	eosinophil cell count || id:ieu-b-33	OA at any sites	32.5459
rs4243951	eosinophil cell count || id:ieu-b-33	OA at any sites	33.7443
rs4280242	eosinophil cell count || id:ieu-b-33	OA at any sites	190.157
rs4310436	eosinophil cell count || id:ieu-b-33	OA at any sites	35.2464
rs4366169	eosinophil cell count || id:ieu-b-33	OA at any sites	30.9886
rs45577137	eosinophil cell count || id:ieu-b-33	OA at any sites	144.375
rs4618204	eosinophil cell count || id:ieu-b-33	OA at any sites	76.6202
rs4652560	eosinophil cell count || id:ieu-b-33	OA at any sites	53.0998
rs466547	eosinophil cell count || id:ieu-b-33	OA at any sites	42.0811
rs4675190	eosinophil cell count || id:ieu-b-33	OA at any sites	31.0692
rs4680250	eosinophil cell count || id:ieu-b-33	OA at any sites	49.7469
rs4703589	eosinophil cell count || id:ieu-b-33	OA at any sites	49.3112
rs4703730	eosinophil cell count || id:ieu-b-33	OA at any sites	60.7163
rs4722171	eosinophil cell count || id:ieu-b-33	OA at any sites	170.197
rs473739	eosinophil cell count || id:ieu-b-33	OA at any sites	39.6239
rs4739140	eosinophil cell count || id:ieu-b-33	OA at any sites	47.4897
rs4746153	eosinophil cell count || id:ieu-b-33	OA at any sites	35.1455
rs4849748	eosinophil cell count || id:ieu-b-33	OA at any sites	37.6629
rs4857909	eosinophil cell count || id:ieu-b-33	OA at any sites	1464.17
rs4870977	eosinophil cell count || id:ieu-b-33	OA at any sites	37.504
rs4908835	eosinophil cell count || id:ieu-b-33	OA at any sites	47.2393
rs4931002	eosinophil cell count || id:ieu-b-33	OA at any sites	75.9857
rs496475	eosinophil cell count || id:ieu-b-33	OA at any sites	276.061
rs520461	eosinophil cell count || id:ieu-b-33	OA at any sites	30.9443
rs526369	eosinophil cell count || id:ieu-b-33	OA at any sites	41.9721
rs556063	eosinophil cell count || id:ieu-b-33	OA at any sites	37.9114
rs55868524	eosinophil cell count || id:ieu-b-33	OA at any sites	39.1528
rs55879743	eosinophil cell count || id:ieu-b-33	OA at any sites	354.715
rs55955211	eosinophil cell count || id:ieu-b-33	OA at any sites	63.5087
rs56117721	eosinophil cell count || id:ieu-b-33	OA at any sites	688.605
rs56195338	eosinophil cell count || id:ieu-b-33	OA at any sites	46.3619
rs56330463	eosinophil cell count || id:ieu-b-33	OA at any sites	365.746
rs574183	eosinophil cell count || id:ieu-b-33	OA at any sites	42.9155
rs5747308	eosinophil cell count || id:ieu-b-33	OA at any sites	57.5211
rs57633475	eosinophil cell count || id:ieu-b-33	OA at any sites	61.6157
rs57834782	eosinophil cell count || id:ieu-b-33	OA at any sites	596.427
rs58745116	eosinophil cell count || id:ieu-b-33	OA at any sites	52.0914
rs58833930	eosinophil cell count || id:ieu-b-33	OA at any sites	51.7792
rs60175411	eosinophil cell count || id:ieu-b-33	OA at any sites	116.673
rs60600003	eosinophil cell count || id:ieu-b-33	OA at any sites	157.663
rs60646393	eosinophil cell count || id:ieu-b-33	OA at any sites	33.5811
rs6103572	eosinophil cell count || id:ieu-b-33	OA at any sites	108.232
rs6139104	eosinophil cell count || id:ieu-b-33	OA at any sites	29.7135
rs6141755	eosinophil cell count || id:ieu-b-33	OA at any sites	48.3698
rs61798836	eosinophil cell count || id:ieu-b-33	OA at any sites	28.2965
rs62005030	eosinophil cell count || id:ieu-b-33	OA at any sites	28.3889
rs62006172	eosinophil cell count || id:ieu-b-33	OA at any sites	53.7373
rs62105489	eosinophil cell count || id:ieu-b-33	OA at any sites	43.4683
rs62117160	eosinophil cell count || id:ieu-b-33	OA at any sites	92.7657
rs62183994	eosinophil cell count || id:ieu-b-33	OA at any sites	33.089
rs62308111	eosinophil cell count || id:ieu-b-33	OA at any sites	38.6386
rs62385501	eosinophil cell count || id:ieu-b-33	OA at any sites	42.0864
rs62408224	eosinophil cell count || id:ieu-b-33	OA at any sites	384.377
rs62473720	eosinophil cell count || id:ieu-b-33	OA at any sites	41.5977
rs62539154	eosinophil cell count || id:ieu-b-33	OA at any sites	62.8201
rs634534	eosinophil cell count || id:ieu-b-33	OA at any sites	254.698
rs637064	eosinophil cell count || id:ieu-b-33	OA at any sites	137.734
rs6479336	eosinophil cell count || id:ieu-b-33	OA at any sites	121.889
rs6490291	eosinophil cell count || id:ieu-b-33	OA at any sites	135.748
rs6496717	eosinophil cell count || id:ieu-b-33	OA at any sites	61.5907
rs6556313	eosinophil cell count || id:ieu-b-33	OA at any sites	79.7668
rs6573020	eosinophil cell count || id:ieu-b-33	OA at any sites	98.6104
rs66735324	eosinophil cell count || id:ieu-b-33	OA at any sites	31.0576
rs668248	eosinophil cell count || id:ieu-b-33	OA at any sites	61.123
rs6684992	eosinophil cell count || id:ieu-b-33	OA at any sites	141.538
rs6731125	eosinophil cell count || id:ieu-b-33	OA at any sites	68.5732
rs6741307	eosinophil cell count || id:ieu-b-33	OA at any sites	39.4839
rs6750754	eosinophil cell count || id:ieu-b-33	OA at any sites	754.386
rs67856193	eosinophil cell count || id:ieu-b-33	OA at any sites	113.23
rs6787336	eosinophil cell count || id:ieu-b-33	OA at any sites	256.038
rs6904506	eosinophil cell count || id:ieu-b-33	OA at any sites	208.719
rs6924350	eosinophil cell count || id:ieu-b-33	OA at any sites	355.437
rs6924387	eosinophil cell count || id:ieu-b-33	OA at any sites	63.6895
rs6930635	eosinophil cell count || id:ieu-b-33	OA at any sites	96.7235
rs6956283	eosinophil cell count || id:ieu-b-33	OA at any sites	45.6683
rs6971710	eosinophil cell count || id:ieu-b-33	OA at any sites	122.252
rs6979947	eosinophil cell count || id:ieu-b-33	OA at any sites	32.3211
rs6986109	eosinophil cell count || id:ieu-b-33	OA at any sites	53.6887
rs6989099	eosinophil cell count || id:ieu-b-33	OA at any sites	64.8345
rs699664	eosinophil cell count || id:ieu-b-33	OA at any sites	51.2148
rs6999452	eosinophil cell count || id:ieu-b-33	OA at any sites	31.95
rs7009579	eosinophil cell count || id:ieu-b-33	OA at any sites	34.5992
rs7026022	eosinophil cell count || id:ieu-b-33	OA at any sites	32.5413
rs7080536	eosinophil cell count || id:ieu-b-33	OA at any sites	74.5974
rs708776	eosinophil cell count || id:ieu-b-33	OA at any sites	37.9162
rs7141943	eosinophil cell count || id:ieu-b-33	OA at any sites	57.0278
rs71429414	eosinophil cell count || id:ieu-b-33	OA at any sites	51.6157
rs71508968	eosinophil cell count || id:ieu-b-33	OA at any sites	31.3429
rs71628184	eosinophil cell count || id:ieu-b-33	OA at any sites	36.3189
rs7173571	eosinophil cell count || id:ieu-b-33	OA at any sites	46.2086
rs7215391	eosinophil cell count || id:ieu-b-33	OA at any sites	29.0857
rs7220649	eosinophil cell count || id:ieu-b-33	OA at any sites	30.9581
rs725613	eosinophil cell count || id:ieu-b-33	OA at any sites	488.554
rs7257	eosinophil cell count || id:ieu-b-33	OA at any sites	262.805
rs7267752	eosinophil cell count || id:ieu-b-33	OA at any sites	30.7929
rs72695582	eosinophil cell count || id:ieu-b-33	OA at any sites	68.638
rs72800841	eosinophil cell count || id:ieu-b-33	OA at any sites	44.436
rs72834751	eosinophil cell count || id:ieu-b-33	OA at any sites	61.3621
rs72987040	eosinophil cell count || id:ieu-b-33	OA at any sites	48.9377
rs73046033	eosinophil cell count || id:ieu-b-33	OA at any sites	45.4634
rs73072498	eosinophil cell count || id:ieu-b-33	OA at any sites	31.0305
rs73118830	eosinophil cell count || id:ieu-b-33	OA at any sites	63.9909
rs73191842	eosinophil cell count || id:ieu-b-33	OA at any sites	57.3974
rs73205140	eosinophil cell count || id:ieu-b-33	OA at any sites	123.137
rs73232881	eosinophil cell count || id:ieu-b-33	OA at any sites	723.52
rs73238201	eosinophil cell count || id:ieu-b-33	OA at any sites	37.9447
rs73272842	eosinophil cell count || id:ieu-b-33	OA at any sites	65.6761
rs7327960	eosinophil cell count || id:ieu-b-33	OA at any sites	42.3932
rs73322872	eosinophil cell count || id:ieu-b-33	OA at any sites	36.8389
rs73428834	eosinophil cell count || id:ieu-b-33	OA at any sites	58.4721
rs7354779	eosinophil cell count || id:ieu-b-33	OA at any sites	58.5033
rs73963711	eosinophil cell count || id:ieu-b-33	OA at any sites	76.735
rs7423615	eosinophil cell count || id:ieu-b-33	OA at any sites	77.4591
rs743002	eosinophil cell count || id:ieu-b-33	OA at any sites	201.623
rs74480102	eosinophil cell count || id:ieu-b-33	OA at any sites	266.612
rs74612091	eosinophil cell count || id:ieu-b-33	OA at any sites	207.916
rs746550	eosinophil cell count || id:ieu-b-33	OA at any sites	90.5815
rs7556106	eosinophil cell count || id:ieu-b-33	OA at any sites	63.2673
rs75737219	eosinophil cell count || id:ieu-b-33	OA at any sites	34.0025
rs7591231	eosinophil cell count || id:ieu-b-33	OA at any sites	29.8956
rs7593992	eosinophil cell count || id:ieu-b-33	OA at any sites	156.304
rs7636495	eosinophil cell count || id:ieu-b-33	OA at any sites	80.9718
rs7646283	eosinophil cell count || id:ieu-b-33	OA at any sites	149.075
rs7646695	eosinophil cell count || id:ieu-b-33	OA at any sites	43.2891
rs7649812	eosinophil cell count || id:ieu-b-33	OA at any sites	44.7385
rs76793172	eosinophil cell count || id:ieu-b-33	OA at any sites	137.094
rs76830965	eosinophil cell count || id:ieu-b-33	OA at any sites	53.8245
rs7687708	eosinophil cell count || id:ieu-b-33	OA at any sites	35.2085
rs76908370	eosinophil cell count || id:ieu-b-33	OA at any sites	34.5249
rs76981581	eosinophil cell count || id:ieu-b-33	OA at any sites	29.4107
rs7700687	eosinophil cell count || id:ieu-b-33	OA at any sites	359.201
rs77331334	eosinophil cell count || id:ieu-b-33	OA at any sites	28.5604
rs77625297	eosinophil cell count || id:ieu-b-33	OA at any sites	67.9251
rs7764278	eosinophil cell count || id:ieu-b-33	OA at any sites	46.2026
rs778756	eosinophil cell count || id:ieu-b-33	OA at any sites	58.8622
rs7797428	eosinophil cell count || id:ieu-b-33	OA at any sites	36.2046
rs783646	eosinophil cell count || id:ieu-b-33	OA at any sites	50.2196
rs7839946	eosinophil cell count || id:ieu-b-33	OA at any sites	30.0441
rs7840212	eosinophil cell count || id:ieu-b-33	OA at any sites	341.748
rs7846314	eosinophil cell count || id:ieu-b-33	OA at any sites	155.637
rs7868130	eosinophil cell count || id:ieu-b-33	OA at any sites	190.947
rs7897422	eosinophil cell count || id:ieu-b-33	OA at any sites	63.3393
rs79716587	eosinophil cell count || id:ieu-b-33	OA at any sites	62.5738
rs7975	eosinophil cell count || id:ieu-b-33	OA at any sites	30.4504
rs7986796	eosinophil cell count || id:ieu-b-33	OA at any sites	130.52
rs79881201	eosinophil cell count || id:ieu-b-33	OA at any sites	355.536
rs8	eosinophil cell count || id:ieu-b-33	OA at any sites	73.9053
rs80054178	eosinophil cell count || id:ieu-b-33	OA at any sites	138.943
rs80066203	eosinophil cell count || id:ieu-b-33	OA at any sites	34.9796
rs8012643	eosinophil cell count || id:ieu-b-33	OA at any sites	46.3441
rs8020739	eosinophil cell count || id:ieu-b-33	OA at any sites	132.268
rs8026803	eosinophil cell count || id:ieu-b-33	OA at any sites	178.369
rs8050508	eosinophil cell count || id:ieu-b-33	OA at any sites	34.6734
rs8076052	eosinophil cell count || id:ieu-b-33	OA at any sites	66.3766
rs8083368	eosinophil cell count || id:ieu-b-33	OA at any sites	40.155
rs884634	eosinophil cell count || id:ieu-b-33	OA at any sites	35.5346
rs900382	eosinophil cell count || id:ieu-b-33	OA at any sites	65.302
rs911603	eosinophil cell count || id:ieu-b-33	OA at any sites	139.105
rs925966	eosinophil cell count || id:ieu-b-33	OA at any sites	57.7517
rs9349322	eosinophil cell count || id:ieu-b-33	OA at any sites	57.6931
rs9389268	eosinophil cell count || id:ieu-b-33	OA at any sites	372.177
rs941616	eosinophil cell count || id:ieu-b-33	OA at any sites	31.4382
rs9428321	eosinophil cell count || id:ieu-b-33	OA at any sites	48.3399
rs9430574	eosinophil cell count || id:ieu-b-33	OA at any sites	80.6959
rs954954	eosinophil cell count || id:ieu-b-33	OA at any sites	110.16
rs9607764	eosinophil cell count || id:ieu-b-33	OA at any sites	61.6001
rs962993	eosinophil cell count || id:ieu-b-33	OA at any sites	378.648
rs9666598	eosinophil cell count || id:ieu-b-33	OA at any sites	47.7968
rs9675999	eosinophil cell count || id:ieu-b-33	OA at any sites	59.7072
rs9709216	eosinophil cell count || id:ieu-b-33	OA at any sites	76.7634
rs9815874	eosinophil cell count || id:ieu-b-33	OA at any sites	160.098
rs9818987	eosinophil cell count || id:ieu-b-33	OA at any sites	37.2097
rs9837045	eosinophil cell count || id:ieu-b-33	OA at any sites	29.6908
rs9840310	eosinophil cell count || id:ieu-b-33	OA at any sites	30.0231
rs9872485	eosinophil cell count || id:ieu-b-33	OA at any sites	43.7137
rs9965489	eosinophil cell count || id:ieu-b-33	OA at any sites	62.454
rs10012827	neutrophil cell count || id:ieu-b-34	OA at any sites	29.8854
rs10049210	neutrophil cell count || id:ieu-b-34	OA at any sites	58.8019
rs10252457	neutrophil cell count || id:ieu-b-34	OA at any sites	48.627
rs10447304	neutrophil cell count || id:ieu-b-34	OA at any sites	71.4684
rs10509912	neutrophil cell count || id:ieu-b-34	OA at any sites	53.7192
rs10750623	neutrophil cell count || id:ieu-b-34	OA at any sites	30.9956
rs10760690	neutrophil cell count || id:ieu-b-34	OA at any sites	31.9564
rs10786325	neutrophil cell count || id:ieu-b-34	OA at any sites	448.87
rs10811668	neutrophil cell count || id:ieu-b-34	OA at any sites	31.1714
rs10833024	neutrophil cell count || id:ieu-b-34	OA at any sites	59.2578
rs10846411	neutrophil cell count || id:ieu-b-34	OA at any sites	61.777
rs10849020	neutrophil cell count || id:ieu-b-34	OA at any sites	99.2839
rs10864368	neutrophil cell count || id:ieu-b-34	OA at any sites	145.664
rs10868825	neutrophil cell count || id:ieu-b-34	OA at any sites	29.9002
rs10917107	neutrophil cell count || id:ieu-b-34	OA at any sites	11.2346
rs10945542	neutrophil cell count || id:ieu-b-34	OA at any sites	37.2769
rs10948036	neutrophil cell count || id:ieu-b-34	OA at any sites	151.566
rs10992394	neutrophil cell count || id:ieu-b-34	OA at any sites	35.5796
rs10995477	neutrophil cell count || id:ieu-b-34	OA at any sites	239.623
rs11039195	neutrophil cell count || id:ieu-b-34	OA at any sites	76.6968
rs11064881	neutrophil cell count || id:ieu-b-34	OA at any sites	82.5445
rs11080133	neutrophil cell count || id:ieu-b-34	OA at any sites	31.5339
rs11104881	neutrophil cell count || id:ieu-b-34	OA at any sites	146.072
rs112203773	neutrophil cell count || id:ieu-b-34	OA at any sites	11.1961
rs1135172	neutrophil cell count || id:ieu-b-34	OA at any sites	29.7488
rs114050631	neutrophil cell count || id:ieu-b-34	OA at any sites	298.142
rs114427170	neutrophil cell count || id:ieu-b-34	OA at any sites	37.3568
rs11580229	neutrophil cell count || id:ieu-b-34	OA at any sites	138.686
rs1159649	neutrophil cell count || id:ieu-b-34	OA at any sites	41.573
rs11625865	neutrophil cell count || id:ieu-b-34	OA at any sites	52.5978
rs116447416	neutrophil cell count || id:ieu-b-34	OA at any sites	48.2628
rs11648664	neutrophil cell count || id:ieu-b-34	OA at any sites	50.1801
rs116631966	neutrophil cell count || id:ieu-b-34	OA at any sites	40.685
rs11664534	neutrophil cell count || id:ieu-b-34	OA at any sites	66.221
rs11673093	neutrophil cell count || id:ieu-b-34	OA at any sites	477.092
rs11683933	neutrophil cell count || id:ieu-b-34	OA at any sites	50.7358
rs11689257	neutrophil cell count || id:ieu-b-34	OA at any sites	40.6571
rs11690365	neutrophil cell count || id:ieu-b-34	OA at any sites	33.7677
rs11691193	neutrophil cell count || id:ieu-b-34	OA at any sites	39.7349
rs11712552	neutrophil cell count || id:ieu-b-34	OA at any sites	106.383
rs11716015	neutrophil cell count || id:ieu-b-34	OA at any sites	39.6161
rs11721064	neutrophil cell count || id:ieu-b-34	OA at any sites	51.2103
rs11723621	neutrophil cell count || id:ieu-b-34	OA at any sites	155.398
rs11735662	neutrophil cell count || id:ieu-b-34	OA at any sites	76.2564
rs117468663	neutrophil cell count || id:ieu-b-34	OA at any sites	45.7524
rs11753041	neutrophil cell count || id:ieu-b-34	OA at any sites	31.1795
rs11894199	neutrophil cell count || id:ieu-b-34	OA at any sites	30.0332
rs11993347	neutrophil cell count || id:ieu-b-34	OA at any sites	85.3318
rs11997631	neutrophil cell count || id:ieu-b-34	OA at any sites	56.7278
rs12118277	neutrophil cell count || id:ieu-b-34	OA at any sites	52.4972
rs12189880	neutrophil cell count || id:ieu-b-34	OA at any sites	48.949
rs12203592	neutrophil cell count || id:ieu-b-34	OA at any sites	32.0107
rs12214269	neutrophil cell count || id:ieu-b-34	OA at any sites	96.8688
rs12328347	neutrophil cell count || id:ieu-b-34	OA at any sites	62.905
rs12378064	neutrophil cell count || id:ieu-b-34	OA at any sites	44.1812
rs1245035	neutrophil cell count || id:ieu-b-34	OA at any sites	64.2353
rs12460279	neutrophil cell count || id:ieu-b-34	OA at any sites	32.2224
rs12481262	neutrophil cell count || id:ieu-b-34	OA at any sites	50.454
rs12487658	neutrophil cell count || id:ieu-b-34	OA at any sites	47.6305
rs1250568	neutrophil cell count || id:ieu-b-34	OA at any sites	44.6766
rs12530608	neutrophil cell count || id:ieu-b-34	OA at any sites	33.7639
rs12541521	neutrophil cell count || id:ieu-b-34	OA at any sites	41.7205
rs12550612	neutrophil cell count || id:ieu-b-34	OA at any sites	144.167
rs12588718	neutrophil cell count || id:ieu-b-34	OA at any sites	48.527
rs12658947	neutrophil cell count || id:ieu-b-34	OA at any sites	33.6528
rs12716647	neutrophil cell count || id:ieu-b-34	OA at any sites	48.9064
rs12802157	neutrophil cell count || id:ieu-b-34	OA at any sites	30.9834
rs12923918	neutrophil cell count || id:ieu-b-34	OA at any sites	28.5181
rs12927351	neutrophil cell count || id:ieu-b-34	OA at any sites	77.1829
rs12930850	neutrophil cell count || id:ieu-b-34	OA at any sites	93.0544
rs13190036	neutrophil cell count || id:ieu-b-34	OA at any sites	47.7906
rs13291664	neutrophil cell count || id:ieu-b-34	OA at any sites	136.265
rs13392977	neutrophil cell count || id:ieu-b-34	OA at any sites	42.2044
rs1362623	neutrophil cell count || id:ieu-b-34	OA at any sites	57.1225
rs1366045	neutrophil cell count || id:ieu-b-34	OA at any sites	117.757
rs1371794	neutrophil cell count || id:ieu-b-34	OA at any sites	1287.36
rs139386	neutrophil cell count || id:ieu-b-34	OA at any sites	30.616
rs141010613	neutrophil cell count || id:ieu-b-34	OA at any sites	32.6533
rs1411424	neutrophil cell count || id:ieu-b-34	OA at any sites	34.1032
rs1412445	neutrophil cell count || id:ieu-b-34	OA at any sites	103.188
rs14243	neutrophil cell count || id:ieu-b-34	OA at any sites	28.7915
rs1445171	neutrophil cell count || id:ieu-b-34	OA at any sites	52.8183
rs1474419	neutrophil cell count || id:ieu-b-34	OA at any sites	78.8362
rs148713124	neutrophil cell count || id:ieu-b-34	OA at any sites	71.0947
rs149157044	neutrophil cell count || id:ieu-b-34	OA at any sites	38.2922
rs150649461	neutrophil cell count || id:ieu-b-34	OA at any sites	42.7817
rs150861794	neutrophil cell count || id:ieu-b-34	OA at any sites	55.6483
rs1555275	neutrophil cell count || id:ieu-b-34	OA at any sites	44.2262
rs155795	neutrophil cell count || id:ieu-b-34	OA at any sites	43.9288
rs156334	neutrophil cell count || id:ieu-b-34	OA at any sites	32.1839
rs1571956	neutrophil cell count || id:ieu-b-34	OA at any sites	44.4996
rs1611236	neutrophil cell count || id:ieu-b-34	OA at any sites	81.1804
rs16843353	neutrophil cell count || id:ieu-b-34	OA at any sites	36.7595
rs16850073	neutrophil cell count || id:ieu-b-34	OA at any sites	658.258
rs16939607	neutrophil cell count || id:ieu-b-34	OA at any sites	104.538
rs16958642	neutrophil cell count || id:ieu-b-34	OA at any sites	39.0229
rs16961474	neutrophil cell count || id:ieu-b-34	OA at any sites	35.4927
rs17026212	neutrophil cell count || id:ieu-b-34	OA at any sites	73.4618
rs17139597	neutrophil cell count || id:ieu-b-34	OA at any sites	46.0496
rs17213043	neutrophil cell count || id:ieu-b-34	OA at any sites	60.6086
rs172240	neutrophil cell count || id:ieu-b-34	OA at any sites	55.206
rs17440390	neutrophil cell count || id:ieu-b-34	OA at any sites	31.0364
rs17728	neutrophil cell count || id:ieu-b-34	OA at any sites	48.4285
rs17742008	neutrophil cell count || id:ieu-b-34	OA at any sites	55.0576
rs17831500	neutrophil cell count || id:ieu-b-34	OA at any sites	71.4403
rs1788493	neutrophil cell count || id:ieu-b-34	OA at any sites	44.9489
rs1800961	neutrophil cell count || id:ieu-b-34	OA at any sites	84.0038
rs180941	neutrophil cell count || id:ieu-b-34	OA at any sites	41.1598
rs1885474	neutrophil cell count || id:ieu-b-34	OA at any sites	53.1286
rs188653407	neutrophil cell count || id:ieu-b-34	OA at any sites	60.7285
rs1886654	neutrophil cell count || id:ieu-b-34	OA at any sites	342.111
rs1887428	neutrophil cell count || id:ieu-b-34	OA at any sites	49.4505
rs1939212	neutrophil cell count || id:ieu-b-34	OA at any sites	43.7188
rs1966479	neutrophil cell count || id:ieu-b-34	OA at any sites	48.2349
rs1977289	neutrophil cell count || id:ieu-b-34	OA at any sites	86.1132
rs1985157	neutrophil cell count || id:ieu-b-34	OA at any sites	161.022
rs2001613	neutrophil cell count || id:ieu-b-34	OA at any sites	34.1438
rs2038700	neutrophil cell count || id:ieu-b-34	OA at any sites	277.872
rs2046934	neutrophil cell count || id:ieu-b-34	OA at any sites	34.0243
rs2052249	neutrophil cell count || id:ieu-b-34	OA at any sites	31.2553
rs2062250	neutrophil cell count || id:ieu-b-34	OA at any sites	132.078
rs207253	neutrophil cell count || id:ieu-b-34	OA at any sites	38.2209
rs2082382	neutrophil cell count || id:ieu-b-34	OA at any sites	223.19
rs212409	neutrophil cell count || id:ieu-b-34	OA at any sites	115.609
rs2158799	neutrophil cell count || id:ieu-b-34	OA at any sites	668.144
rs2179593	neutrophil cell count || id:ieu-b-34	OA at any sites	32.0499
rs218264	neutrophil cell count || id:ieu-b-34	OA at any sites	197.457
rs2241621	neutrophil cell count || id:ieu-b-34	OA at any sites	55.9483
rs2254458	neutrophil cell count || id:ieu-b-34	OA at any sites	38.9186
rs2260850	neutrophil cell count || id:ieu-b-34	OA at any sites	115.325
rs2282611	neutrophil cell count || id:ieu-b-34	OA at any sites	35.7969
rs2296028	neutrophil cell count || id:ieu-b-34	OA at any sites	35.0534
rs2301557	neutrophil cell count || id:ieu-b-34	OA at any sites	293.974
rs2312675	neutrophil cell count || id:ieu-b-34	OA at any sites	68.3252
rs2314339	neutrophil cell count || id:ieu-b-34	OA at any sites	123.276
rs2421200	neutrophil cell count || id:ieu-b-34	OA at any sites	109.324
rs2432142	neutrophil cell count || id:ieu-b-34	OA at any sites	56.7503
rs2468832	neutrophil cell count || id:ieu-b-34	OA at any sites	43.623
rs2494747	neutrophil cell count || id:ieu-b-34	OA at any sites	37.8372
rs249677	neutrophil cell count || id:ieu-b-34	OA at any sites	131.416
rs2519093	neutrophil cell count || id:ieu-b-34	OA at any sites	251.64
rs2522440	neutrophil cell count || id:ieu-b-34	OA at any sites	29.8892
rs2561758	neutrophil cell count || id:ieu-b-34	OA at any sites	240.285
rs2665405	neutrophil cell count || id:ieu-b-34	OA at any sites	224.081
rs2710804	neutrophil cell count || id:ieu-b-34	OA at any sites	94.149
rs2729707	neutrophil cell count || id:ieu-b-34	OA at any sites	185.364
rs2734031	neutrophil cell count || id:ieu-b-34	OA at any sites	395.963
rs2808519	neutrophil cell count || id:ieu-b-34	OA at any sites	52.0755
rs2824372	neutrophil cell count || id:ieu-b-34	OA at any sites	40.3148
rs2839183	neutrophil cell count || id:ieu-b-34	OA at any sites	43.1362
rs2852800	neutrophil cell count || id:ieu-b-34	OA at any sites	51.9767
rs28530750	neutrophil cell count || id:ieu-b-34	OA at any sites	134.515
rs28571765	neutrophil cell count || id:ieu-b-34	OA at any sites	84.9824
rs28588142	neutrophil cell count || id:ieu-b-34	OA at any sites	36.7116
rs2923416	neutrophil cell count || id:ieu-b-34	OA at any sites	28.6677
rs2955958	neutrophil cell count || id:ieu-b-34	OA at any sites	32.76
rs3014874	neutrophil cell count || id:ieu-b-34	OA at any sites	29.6905
rs301817	neutrophil cell count || id:ieu-b-34	OA at any sites	49.9597
rs305082	neutrophil cell count || id:ieu-b-34	OA at any sites	198.798
rs34215892	neutrophil cell count || id:ieu-b-34	OA at any sites	41.7614
rs342242	neutrophil cell count || id:ieu-b-34	OA at any sites	63.9954
rs34599082	neutrophil cell count || id:ieu-b-34	OA at any sites	411.742
rs34765661	neutrophil cell count || id:ieu-b-34	OA at any sites	110.189
rs34990593	neutrophil cell count || id:ieu-b-34	OA at any sites	31.1245
rs35020138	neutrophil cell count || id:ieu-b-34	OA at any sites	70.4308
rs35284073	neutrophil cell count || id:ieu-b-34	OA at any sites	37.8765
rs354703	neutrophil cell count || id:ieu-b-34	OA at any sites	54.6431
rs35734242	neutrophil cell count || id:ieu-b-34	OA at any sites	127.509
rs35759345	neutrophil cell count || id:ieu-b-34	OA at any sites	40.8558
rs35789178	neutrophil cell count || id:ieu-b-34	OA at any sites	50.6641
rs3731332	neutrophil cell count || id:ieu-b-34	OA at any sites	331.946
rs3735311	neutrophil cell count || id:ieu-b-34	OA at any sites	90.1453
rs3735485	neutrophil cell count || id:ieu-b-34	OA at any sites	118.202
rs3739873	neutrophil cell count || id:ieu-b-34	OA at any sites	34.2624
rs3747869	neutrophil cell count || id:ieu-b-34	OA at any sites	90.3723
rs3749440	neutrophil cell count || id:ieu-b-34	OA at any sites	72.9791
rs3754224	neutrophil cell count || id:ieu-b-34	OA at any sites	57.1957
rs3762297	neutrophil cell count || id:ieu-b-34	OA at any sites	88.5708
rs3777755	neutrophil cell count || id:ieu-b-34	OA at any sites	41.6899
rs3793537	neutrophil cell count || id:ieu-b-34	OA at any sites	34.1498
rs3843301	neutrophil cell count || id:ieu-b-34	OA at any sites	85.9043
rs3856364	neutrophil cell count || id:ieu-b-34	OA at any sites	45.9435
rs3861100	neutrophil cell count || id:ieu-b-34	OA at any sites	76.9786
rs386243	neutrophil cell count || id:ieu-b-34	OA at any sites	135.59
[truncated: 4,861 more rows]
