# Supplementary material for: Genetic Biomarkers and Circulating White Blood Cells in Osteoarthritis: A Bioinformatics and Mendelian Randomization Analysis
Source: Biomedicines. 2025 Jan 2;13(1):90. doi: 10.3390/biomedicines13010090 (PMC11760900; doi:10.3390/biomedicines13010090)
Supplement: Supplementary file 1 [file biomedicines-13-00090-s001.zip › Table S10.xlsx]

## Sheet: Sheet1
Supplementary Table S10. Leave-one-out analysis results of the causal effect of white blood cell count on hip OA
exposure	outcome	SNP	b	se	p
white blood cell count	Hip OA	rs10006495	-0.0673022	0.0268936	0.0123307
white blood cell count	Hip OA	rs10049210	-0.0655418	0.0269944	0.0151831
white blood cell count	Hip OA	rs1007938	-0.0669921	0.0269102	0.0127934
white blood cell count	Hip OA	rs10087240	-0.066533	0.0270059	0.0137531
white blood cell count	Hip OA	rs10102877	-0.066039	0.0269887	0.0144086
white blood cell count	Hip OA	rs10138752	-0.0661025	0.0270218	0.0144346
white blood cell count	Hip OA	rs10146962	-0.0628931	0.0267428	0.0186839
white blood cell count	Hip OA	rs10164769	-0.0689538	0.0269112	0.0103989
white blood cell count	Hip OA	rs10203838	-0.0672254	0.0268996	0.0124501
white blood cell count	Hip OA	rs10205474	-0.0649779	0.0269458	0.0158903
white blood cell count	Hip OA	rs1024091	-0.0660152	0.0269931	0.0144601
white blood cell count	Hip OA	rs10260281	-0.0660943	0.0269847	0.0143123
white blood cell count	Hip OA	rs1033415	-0.0649504	0.026956	0.0159745
white blood cell count	Hip OA	rs1047891	-0.0642971	0.026965	0.0171039
white blood cell count	Hip OA	rs10494783	-0.0666212	0.0270012	0.0136119
white blood cell count	Hip OA	rs10749539	-0.0659468	0.0269882	0.014544
white blood cell count	Hip OA	rs10808139	-0.064066	0.0268448	0.0170083
white blood cell count	Hip OA	rs10808536	-0.0660615	0.0269844	0.0143597
white blood cell count	Hip OA	rs10814191	-0.0656588	0.0269859	0.0149712
white blood cell count	Hip OA	rs10828725	-0.0662776	0.0271941	0.0148014
white blood cell count	Hip OA	rs10844682	-0.0645403	0.0270128	0.016883
white blood cell count	Hip OA	rs10864368	-0.0662717	0.0270179	0.0141715
white blood cell count	Hip OA	rs10872223	-0.065455	0.0269828	0.0152746
white blood cell count	Hip OA	rs10889574	-0.0654375	0.0271467	0.0159301
white blood cell count	Hip OA	rs10931934	-0.0656679	0.0269973	0.0149998
white blood cell count	Hip OA	rs10936588	-0.065332	0.0269851	0.015476
white blood cell count	Hip OA	rs10980797	-0.067572	0.027018	0.0123844
white blood cell count	Hip OA	rs10986338	-0.0660133	0.026999	0.014484
white blood cell count	Hip OA	rs11022177	-0.0664007	0.0269947	0.0139028
white blood cell count	Hip OA	rs11064881	-0.0658553	0.0270023	0.014733
white blood cell count	Hip OA	rs1109278	-0.0651676	0.0269849	0.0157366
white blood cell count	Hip OA	rs11104881	-0.0642788	0.0269963	0.0172647
white blood cell count	Hip OA	rs11114149	-0.065665	0.026991	0.0149805
white blood cell count	Hip OA	rs11159261	-0.0656832	0.0269963	0.0149724
white blood cell count	Hip OA	rs11169302	-0.0655817	0.0270069	0.0151686
white blood cell count	Hip OA	rs11198788	-0.0663077	0.0269761	0.0139707
white blood cell count	Hip OA	rs11221394	-0.0657891	0.0269879	0.0147801
white blood cell count	Hip OA	rs112282032	-0.0669308	0.0269679	0.0130696
white blood cell count	Hip OA	rs11252331	-0.067019	0.0269249	0.0128063
white blood cell count	Hip OA	rs112880875	-0.0679289	0.0268541	0.0114208
white blood cell count	Hip OA	rs113473633	-0.0656659	0.0269949	0.0149938
white blood cell count	Hip OA	rs113519804	-0.0666287	0.0269532	0.0134354
white blood cell count	Hip OA	rs114050631	-0.0669547	0.0270305	0.013249
white blood cell count	Hip OA	rs114427331	-0.0658254	0.0269954	0.0147525
white blood cell count	Hip OA	rs115433278	-0.0654697	0.0269804	0.0152425
white blood cell count	Hip OA	rs11644125	-0.0654341	0.027003	0.0153837
white blood cell count	Hip OA	rs11669443	-0.0649193	0.0269564	0.0160265
white blood cell count	Hip OA	rs11688303	-0.0650284	0.0269738	0.0159176
white blood cell count	Hip OA	rs11723621	-0.0654358	0.0270417	0.0155286
white blood cell count	Hip OA	rs11735662	-0.065978	0.0270008	0.0145433
white blood cell count	Hip OA	rs11744663	-0.0681159	0.0268289	0.01112
white blood cell count	Hip OA	rs117556162	-0.0660623	0.0269843	0.0143582
white blood cell count	Hip OA	rs11854390	-0.0653095	0.0269858	0.0155144
white blood cell count	Hip OA	rs11927257	-0.0646462	0.0269268	0.0163586
white blood cell count	Hip OA	rs11965885	-0.0635815	0.026855	0.0179044
white blood cell count	Hip OA	rs11993347	-0.0652239	0.0269922	0.0156748
white blood cell count	Hip OA	rs12138789	-0.0656791	0.0269913	0.0149602
white blood cell count	Hip OA	rs12142474	-0.0656552	0.0269905	0.0149938
white blood cell count	Hip OA	rs12157427	-0.0663844	0.0269664	0.0138263
white blood cell count	Hip OA	rs12203592	-0.066366	0.0269927	0.0139454
white blood cell count	Hip OA	rs12214269	-0.0645296	0.0269757	0.0167506
white blood cell count	Hip OA	rs12216862	-0.0659225	0.0269863	0.0145732
white blood cell count	Hip OA	rs12343532	-0.065682	0.026994	0.0149659
white blood cell count	Hip OA	rs12429714	-0.0661282	0.0269822	0.0142536
white blood cell count	Hip OA	rs1245035	-0.064789	0.0269634	0.016268
white blood cell count	Hip OA	rs12502008	-0.0668769	0.0269168	0.0129705
white blood cell count	Hip OA	rs1250215	-0.0667519	0.0269394	0.0132175
white blood cell count	Hip OA	rs12540307	-0.0648796	0.0269872	0.0162127
white blood cell count	Hip OA	rs12550612	-0.0644078	0.0270136	0.0171128
white blood cell count	Hip OA	rs12566440	-0.0628351	0.0267193	0.0186891
white blood cell count	Hip OA	rs12630592	-0.066288	0.0269792	0.0140103
white blood cell count	Hip OA	rs12683699	-0.0670296	0.0269611	0.012913
white blood cell count	Hip OA	rs12716647	-0.0662985	0.0269785	0.0139924
white blood cell count	Hip OA	rs12784071	-0.0657497	0.0269976	0.0148757
white blood cell count	Hip OA	rs1285254	-0.0648861	0.0269311	0.0159817
white blood cell count	Hip OA	rs1285886	-0.0664872	0.0270108	0.0138356
white blood cell count	Hip OA	rs12905862	-0.0644032	0.0268692	0.0165337
white blood cell count	Hip OA	rs12918121	-0.0658367	0.0269899	0.0147155
white blood cell count	Hip OA	rs12936529	-0.0651713	0.0270328	0.0159164
white blood cell count	Hip OA	rs12956324	-0.0652497	0.0269839	0.015602
white blood cell count	Hip OA	rs12997100	-0.0660515	0.0269917	0.014401
white blood cell count	Hip OA	rs12999905	-0.0654623	0.0269857	0.0152741
white blood cell count	Hip OA	rs13132853	-0.067536	0.0269565	0.0122322
white blood cell count	Hip OA	rs13149209	-0.0657649	0.0269908	0.0148276
white blood cell count	Hip OA	rs13180726	-0.0662975	0.0269935	0.0140472
white blood cell count	Hip OA	rs1322599	-0.0660981	0.0270253	0.0144536
white blood cell count	Hip OA	rs13237635	-0.0652842	0.0269718	0.0155008
white blood cell count	Hip OA	rs13291664	-0.0677663	0.0269509	0.0119224
white blood cell count	Hip OA	rs1366045	-0.0655382	0.0270306	0.0153254
white blood cell count	Hip OA	rs1371045	-0.0659468	0.0269911	0.0145545
white blood cell count	Hip OA	rs1371794	-0.0656556	0.0273372	0.0163193
white blood cell count	Hip OA	rs138028125	-0.0662183	0.0269958	0.0141704
white blood cell count	Hip OA	rs139369470	-0.0663144	0.0269679	0.0139319
white blood cell count	Hip OA	rs140311179	-0.0640812	0.0268467	0.0169896
white blood cell count	Hip OA	rs144317085	-0.0661494	0.0270085	0.014317
white blood cell count	Hip OA	rs145209947	-0.0672198	0.0269607	0.012658
white blood cell count	Hip OA	rs146207734	-0.0651677	0.0269744	0.0156961
white blood cell count	Hip OA	rs1468102	-0.0668589	0.0269541	0.0131209
white blood cell count	Hip OA	rs1474419	-0.0677809	0.0269281	0.0118325
white blood cell count	Hip OA	rs1476081	-0.0656399	0.0269854	0.0149981
white blood cell count	Hip OA	rs148713124	-0.0690463	0.0267854	0.00994447
white blood cell count	Hip OA	rs150649461	-0.0669193	0.026966	0.0130788
white blood cell count	Hip OA	rs1506609	-0.0661962	0.0269997	0.0142168
white blood cell count	Hip OA	rs150861794	-0.0663554	0.026991	0.0139548
white blood cell count	Hip OA	rs1611236	-0.0636884	0.0270228	0.0184311
white blood cell count	Hip OA	rs1621453	-0.0652619	0.0269701	0.0155294
white blood cell count	Hip OA	rs16850073	-0.0665826	0.0271254	0.0141032
white blood cell count	Hip OA	rs16964983	-0.0656266	0.0270019	0.0150802
white blood cell count	Hip OA	rs17011726	-0.0677815	0.0269477	0.0118932
white blood cell count	Hip OA	rs17026212	-0.0654931	0.0269923	0.0152511
white blood cell count	Hip OA	rs17041439	-0.0678314	0.0269134	0.0117237
white blood cell count	Hip OA	rs17209630	-0.0657786	0.0269928	0.0148141
white blood cell count	Hip OA	rs17270882	-0.0694788	0.0269124	0.00983266
white blood cell count	Hip OA	rs175714	-0.0657972	0.0269871	0.0147649
white blood cell count	Hip OA	rs17660636	-0.066489	0.0269581	0.0136484
white blood cell count	Hip OA	rs17758695	-0.0661286	0.0270038	0.0143309
white blood cell count	Hip OA	rs1779809	-0.066359	0.0269827	0.0139202
white blood cell count	Hip OA	rs180941	-0.0654532	0.0269976	0.0153336
white blood cell count	Hip OA	rs1822534	-0.0638801	0.0269961	0.0179683
white blood cell count	Hip OA	rs1885474	-0.0676288	0.0268678	0.0118328
white blood cell count	Hip OA	rs1886654	-0.0603984	0.0269271	0.0248948
white blood cell count	Hip OA	rs1887428	-0.0651938	0.0269853	0.0156962
white blood cell count	Hip OA	rs1891033	-0.0646206	0.0269193	0.0163713
white blood cell count	Hip OA	rs1895994	-0.064825	0.026948	0.0161479
white blood cell count	Hip OA	rs1933295	-0.0639226	0.026859	0.0173157
white blood cell count	Hip OA	rs1947897	-0.0674109	0.0269034	0.0122222
white blood cell count	Hip OA	rs2012011	-0.0649539	0.0269919	0.0161097
white blood cell count	Hip OA	rs2012610	-0.0643969	0.0269699	0.016953
white blood cell count	Hip OA	rs2038700	-0.068073	0.0270546	0.0118648
white blood cell count	Hip OA	rs2062250	-0.0670791	0.0270058	0.0129962
white blood cell count	Hip OA	rs2068330	-0.0668994	0.026982	0.0131601
white blood cell count	Hip OA	rs2076211	-0.0671529	0.0269274	0.0126366
white blood cell count	Hip OA	rs2082382	-0.0647184	0.0269834	0.0164647
white blood cell count	Hip OA	rs2084312	-0.0653569	0.0270263	0.0155947
white blood cell count	Hip OA	rs2091084	-0.0664551	0.0269924	0.0138168
white blood cell count	Hip OA	rs2104415	-0.0645053	0.0269026	0.0164969
white blood cell count	Hip OA	rs2148537	-0.0659385	0.0269925	0.0145721
white blood cell count	Hip OA	rs2158799	-0.0650583	0.0271401	0.0165244
white blood cell count	Hip OA	rs2180369	-0.0650648	0.0269802	0.0158839
white blood cell count	Hip OA	rs218264	-0.0655854	0.0270225	0.0152216
white blood cell count	Hip OA	rs2194067	-0.0668328	0.0269447	0.0131248
white blood cell count	Hip OA	rs2259855	-0.0659903	0.0270269	0.0146201
white blood cell count	Hip OA	rs2260850	-0.0638833	0.0269603	0.0178106
white blood cell count	Hip OA	rs2282677	-0.0651598	0.0269679	0.0156833
white blood cell count	Hip OA	rs2282986	-0.0671514	0.027075	0.0131309
white blood cell count	Hip OA	rs2284837	-0.0646173	0.0269192	0.0163764
white blood cell count	Hip OA	rs2286599	-0.0646916	0.027022	0.0166641
white blood cell count	Hip OA	rs2290669	-0.0635239	0.0270923	0.0190411
white blood cell count	Hip OA	rs2298695	-0.0658638	0.0269993	0.0147091
white blood cell count	Hip OA	rs2305980	-0.0668913	0.0269344	0.0130102
white blood cell count	Hip OA	rs2312675	-0.0646624	0.0269561	0.0164489
white blood cell count	Hip OA	rs2314339	-0.0639796	0.0269381	0.0175459
white blood cell count	Hip OA	rs2327028	-0.0654373	0.026989	0.0153255
white blood cell count	Hip OA	rs2328667	-0.0639464	0.026835	0.0171746
white blood cell count	Hip OA	rs2358581	-0.0686614	0.0269523	0.0108494
white blood cell count	Hip OA	rs2371108	-0.0693455	0.0267762	0.00960256
white blood cell count	Hip OA	rs2427599	-0.06564	0.0269869	0.0150038
white blood cell count	Hip OA	rs2428608	-0.0654529	0.0269834	0.0152799
white blood cell count	Hip OA	rs2432142	-0.0659557	0.0269909	0.0145405
white blood cell count	Hip OA	rs2469147	-0.0658367	0.0269886	0.0147108
white blood cell count	Hip OA	rs247826	-0.0640925	0.0270269	0.0177193
white blood cell count	Hip OA	rs2506699	-0.0671195	0.0269366	0.0127112
white blood cell count	Hip OA	rs2519093	-0.0700456	0.0269709	0.00940203
white blood cell count	Hip OA	rs2561758	-0.0645883	0.0270633	0.0170065
white blood cell count	Hip OA	rs257063	-0.0672519	0.0268971	0.0124075
white blood cell count	Hip OA	rs2615061	-0.064463	0.0269735	0.0168543
white blood cell count	Hip OA	rs2665405	-0.0704144	0.0269823	0.00906354
white blood cell count	Hip OA	rs2710804	-0.0637115	0.0269449	0.0180537
white blood cell count	Hip OA	rs2713573	-0.0656815	0.0270261	0.0150863
white blood cell count	Hip OA	rs2729707	-0.067736	0.0269879	0.0120776
white blood cell count	Hip OA	rs2790122	-0.0673776	0.0268787	0.0121854
white blood cell count	Hip OA	rs28530750	-0.0669548	0.027003	0.0131554
white blood cell count	Hip OA	rs28571765	-0.0665873	0.0269956	0.0136402
white blood cell count	Hip OA	rs28574812	-0.06653	0.0269637	0.0136103
white blood cell count	Hip OA	rs28576226	-0.0644046	0.0269842	0.0169979
white blood cell count	Hip OA	rs2857633	-0.0671838	0.0269008	0.0125085
white blood cell count	Hip OA	rs28588746	-0.0646544	0.0269055	0.0162604
white blood cell count	Hip OA	rs2875974	-0.0671245	0.0269907	0.0128845
white blood cell count	Hip OA	rs2910580	-0.0651374	0.0269847	0.0157842
white blood cell count	Hip OA	rs2935104	-0.0654034	0.0269816	0.0153506
white blood cell count	Hip OA	rs301817	-0.0659971	0.026999	0.0145083
white blood cell count	Hip OA	rs342294	-0.0648225	0.0269786	0.0162727
white blood cell count	Hip OA	rs34298354	-0.0658822	0.0270009	0.0146872
white blood cell count	Hip OA	rs34332006	-0.0659527	0.0269858	0.0145265
white blood cell count	Hip OA	rs34505104	-0.0645946	0.0269849	0.016678
white blood cell count	Hip OA	rs34599082	-0.0656254	0.0270889	0.0154101
white blood cell count	Hip OA	rs34952318	-0.0657398	0.0269929	0.0148732
white blood cell count	Hip OA	rs35111447	-0.0661653	0.0269795	0.0141895
white blood cell count	Hip OA	rs35112940	-0.0669728	0.0269982	0.0131147
white blood cell count	Hip OA	rs35592432	-0.0663706	0.0269779	0.0138866
white blood cell count	Hip OA	rs35592645	-0.0653314	0.0269926	0.0155057
white blood cell count	Hip OA	rs35734242	-0.0662479	0.0270171	0.0142036
white blood cell count	Hip OA	rs35755865	-0.0670751	0.0269471	0.0128054
white blood cell count	Hip OA	rs35990176	-0.0656527	0.0269891	0.0149923
white blood cell count	Hip OA	rs3731332	-0.0630634	0.0270643	0.0197992
white blood cell count	Hip OA	rs3732378	-0.0650497	0.026985	0.015927
white blood cell count	Hip OA	rs3735485	-0.0640651	0.0270375	0.0178127
white blood cell count	Hip OA	rs3747869	-0.0665562	0.027028	0.0137977
white blood cell count	Hip OA	rs3752562	-0.0662582	0.0269761	0.0140421
white blood cell count	Hip OA	rs3754224	-0.0677896	0.0268361	0.0115351
white blood cell count	Hip OA	rs3773312	-0.0652779	0.0269783	0.0155358
white blood cell count	Hip OA	rs3793537	-0.0649871	0.0269938	0.016063
white blood cell count	Hip OA	rs3812849	-0.0648512	0.0269862	0.0162555
white blood cell count	Hip OA	rs3847147	-0.0659594	0.026987	0.0145208
white blood cell count	Hip OA	rs3857488	-0.0656822	0.027001	0.0149915
white blood cell count	Hip OA	rs38859	-0.0645775	0.0269137	0.0164205
white blood cell count	Hip OA	rs399757	-0.0653053	0.02698	0.0154986
white blood cell count	Hip OA	rs4074672	-0.0636256	0.0269057	0.0180414
white blood cell count	Hip OA	rs41272536	-0.0661794	0.0269882	0.0142002
white blood cell count	Hip OA	rs41295055	-0.0660956	0.0269829	0.014304
white blood cell count	Hip OA	rs41313381	-0.0674294	0.0269277	0.0122766
white blood cell count	Hip OA	rs41317014	-0.0658344	0.0270049	0.0147743
white blood cell count	Hip OA	rs4239149	-0.0644906	0.0269542	0.0167294
white blood cell count	Hip OA	rs4276676	-0.0677246	0.0269433	0.0119506
white blood cell count	Hip OA	rs430989	-0.0646535	0.0269401	0.0163995
white blood cell count	Hip OA	rs4391200	-0.0655213	0.0270232	0.0153239
white blood cell count	Hip OA	rs4468717	-0.0652188	0.0269655	0.0155802
white blood cell count	Hip OA	rs447124	-0.0647487	0.0269786	0.0163949
white blood cell count	Hip OA	rs4535497	-0.0655754	0.0269917	0.0151211
white blood cell count	Hip OA	rs464609	-0.0660285	0.0269907	0.0144316
white blood cell count	Hip OA	rs4672564	-0.0673407	0.0268335	0.0120875
white blood cell count	Hip OA	rs4703541	-0.0648823	0.0270206	0.0163409
white blood cell count	Hip OA	rs4704826	-0.0653293	0.0269927	0.0155095
white blood cell count	Hip OA	rs4707609	-0.0668177	0.0269986	0.013329
white blood cell count	Hip OA	rs4712614	-0.0635082	0.0269405	0.0184057
white blood cell count	Hip OA	rs4721650	-0.0659703	0.0269895	0.0145134
white blood cell count	Hip OA	rs47341	-0.0653705	0.0269956	0.0154554
white blood cell count	Hip OA	rs4734879	-0.064165	0.026965	0.017333
white blood cell count	Hip OA	rs4760	-0.0567997	0.0270011	0.0354131
white blood cell count	Hip OA	rs4761234	-0.0659928	0.0269977	0.0145099
white blood cell count	Hip OA	rs4789229	-0.0669176	0.0269214	0.0129308
white blood cell count	Hip OA	rs4790752	-0.0660526	0.0270042	0.0144447
white blood cell count	Hip OA	rs4794820	-0.0624644	0.0274591	0.0229169
white blood cell count	Hip OA	rs4844390	-0.0650311	0.0270157	0.016077
white blood cell count	Hip OA	rs4844565	-0.0652396	0.0269722	0.0155732
white blood cell count	Hip OA	rs4877107	-0.0652875	0.026971	0.0154927
white blood cell count	Hip OA	rs4909932	-0.0655573	0.0269921	0.0151507
white blood cell count	Hip OA	rs4909945	-0.0666931	0.0269418	0.0133067
white blood cell count	Hip OA	rs4924450	-0.0667707	0.026947	0.0132177
white blood cell count	Hip OA	rs4925756	-0.0670169	0.0269394	0.0128577
white blood cell count	Hip OA	rs4948097	-0.0644996	0.0269411	0.0166612
white blood cell count	Hip OA	rs4970996	-0.0635168	0.0268024	0.0177971
white blood cell count	Hip OA	rs533483	-0.0633861	0.0268151	0.0180875
white blood cell count	Hip OA	rs549302	-0.0668358	0.0269978	0.0133014
white blood cell count	Hip OA	rs55671712	-0.066192	0.0269811	0.0141564
white blood cell count	Hip OA	rs55767800	-0.0644481	0.0269702	0.0168665
white blood cell count	Hip OA	rs55964818	-0.0676808	0.0270819	0.0124503
white blood cell count	Hip OA	rs55978995	-0.0663573	0.0269672	0.0138679
white blood cell count	Hip OA	rs560194	-0.0646099	0.0269437	0.0164867
white blood cell count	Hip OA	rs56188865	-0.0649893	0.0270351	0.0162218
white blood cell count	Hip OA	rs56378716	-0.0682416	0.0269846	0.0114419
white blood cell count	Hip OA	rs56388170	-0.0684777	0.027212	0.0118543
white blood cell count	Hip OA	rs571497	-0.0667672	0.0270317	0.0135128
white blood cell count	Hip OA	rs5746451	-0.065195	0.0270056	0.015773
white blood cell count	Hip OA	rs5746990	-0.0648567	0.0269693	0.0161798
white blood cell count	Hip OA	rs57871178	-0.0642494	0.0268395	0.016673
white blood cell count	Hip OA	rs579721	-0.0653454	0.0269784	0.0154297
white blood cell count	Hip OA	rs59085061	-0.0657758	0.0270183	0.0149126
white blood cell count	Hip OA	rs59241311	-0.0663615	0.0269674	0.0138628
white blood cell count	Hip OA	rs6029234	-0.0679826	0.0269738	0.0117248
white blood cell count	Hip OA	rs6045615	-0.0663272	0.0270024	0.0140359
white blood cell count	Hip OA	rs60466842	-0.0664424	0.0269928	0.0138363
white blood cell count	Hip OA	rs6051431	-0.0663603	0.0269719	0.0138801
white blood cell count	Hip OA	rs6055955	-0.0682415	0.0269448	0.0113208
white blood cell count	Hip OA	rs6062468	-0.0669081	0.0269164	0.0129269
white blood cell count	Hip OA	rs60695341	-0.0647149	0.0270194	0.0166145
white blood cell count	Hip OA	rs61739285	-0.0651595	0.0269762	0.0157162
white blood cell count	Hip OA	rs61804160	-0.0659892	0.0270056	0.0145442
white blood cell count	Hip OA	rs61863767	-0.0670692	0.0271455	0.0134839
white blood cell count	Hip OA	rs62019353	-0.0647624	0.0269231	0.0161522
white blood cell count	Hip OA	rs62089697	-0.0663087	0.0269839	0.013997
white blood cell count	Hip OA	rs62194505	-0.066316	0.02697	0.0139372
white blood cell count	Hip OA	rs62270938	-0.0651419	0.0269733	0.0157329
white blood cell count	Hip OA	rs62311395	-0.065696	0.026989	0.0149258
white blood cell count	Hip OA	rs62345144	-0.066323	0.0269635	0.0139041
white blood cell count	Hip OA	rs62510269	-0.0644658	0.0270196	0.0170379
white blood cell count	Hip OA	rs626416	-0.0657598	0.0269958	0.0148537
white blood cell count	Hip OA	rs630505	-0.0659503	0.0269868	0.0145334
white blood cell count	Hip OA	rs632887	-0.0657639	0.0269898	0.0148252
white blood cell count	Hip OA	rs633323	-0.0647154	0.0269497	0.016335
white blood cell count	Hip OA	rs6421984	-0.065448	0.0270854	0.0156766
white blood cell count	Hip OA	rs6426584	-0.0658299	0.0269881	0.014719
white blood cell count	Hip OA	rs6440053	-0.0655377	0.0269832	0.0151476
white blood cell count	Hip OA	rs6440732	-0.0653856	0.0270029	0.0154597
white blood cell count	Hip OA	rs6445826	-0.0660319	0.0269888	0.0144194
white blood cell count	Hip OA	rs6458354	-0.0666825	0.0269639	0.0133971
white blood cell count	Hip OA	rs6474514	-0.0661156	0.0269817	0.0142702
white blood cell count	Hip OA	rs6476883	-0.0650661	0.0269631	0.0158149
white blood cell count	Hip OA	rs6479830	-0.0655061	0.026985	0.0152035
white blood cell count	Hip OA	rs6500550	-0.0659565	0.0270105	0.0146107
white blood cell count	Hip OA	rs6502608	-0.0657141	0.0269909	0.0149049
white blood cell count	Hip OA	rs6583435	-0.0671208	0.026954	0.0127672
white blood cell count	Hip OA	rs6590806	-0.0655863	0.0269938	0.0151121
white blood cell count	Hip OA	rs6667709	-0.0672125	0.0269182	0.0125278
white blood cell count	Hip OA	rs6684709	-0.0679335	0.0269381	0.0116745
white blood cell count	Hip OA	rs672058	-0.0678129	0.0268049	0.0114104
white blood cell count	Hip OA	rs6734238	-0.0652155	0.027096	0.0160917
white blood cell count	Hip OA	rs6746368	-0.066325	0.026973	0.0139348
white blood cell count	Hip OA	rs67491878	-0.0653748	0.0269762	0.0153749
white blood cell count	Hip OA	rs6755895	-0.0666856	0.0269997	0.0135164
white blood cell count	Hip OA	rs67684915	-0.0639554	0.0269346	0.0175742
white blood cell count	Hip OA	rs6831590	-0.0640677	0.0269456	0.0174226
white blood cell count	Hip OA	rs6854855	-0.065998	0.0270011	0.0145144
white blood cell count	Hip OA	rs6877725	-0.0647149	0.0269989	0.0165323
white blood cell count	Hip OA	rs6878780	-0.0684733	0.0267206	0.0103902
white blood cell count	Hip OA	rs6924387	-0.0647205	0.0269733	0.0164207
white blood cell count	Hip OA	rs6948695	-0.064814	0.0269356	0.016117
white blood cell count	Hip OA	rs6985508	-0.066662	0.0270314	0.0136597
white blood cell count	Hip OA	rs7005996	-0.0660499	0.0269941	0.0144121
white blood cell count	Hip OA	rs703005	-0.0664973	0.0269769	0.0137024
white blood cell count	Hip OA	rs7036656	-0.0642661	0.0270122	0.0173525
white blood cell count	Hip OA	rs706809	-0.0649451	0.0269959	0.0161398
white blood cell count	Hip OA	rs71352239	-0.06608	0.0269825	0.0143255
white blood cell count	Hip OA	rs7177	-0.0656964	0.0269927	0.0149389
white blood cell count	Hip OA	rs7183988	-0.0628663	0.0267729	0.0188676
white blood cell count	Hip OA	rs718515	-0.0665138	0.0269873	0.0137151
white blood cell count	Hip OA	rs7198940	-0.065476	0.0269977	0.0152981
white blood cell count	Hip OA	rs7225843	-0.0670241	0.0270245	0.0131336
white blood cell count	Hip OA	rs7235882	-0.0667207	0.026929	0.013225
white blood cell count	Hip OA	rs7246841	-0.0655628	0.0270107	0.0152122
white blood cell count	Hip OA	rs72726027	-0.065702	0.0270397	0.0151057
white blood cell count	Hip OA	rs72747074	-0.0657539	0.0270031	0.0148898
white blood cell count	Hip OA	rs72790862	-0.0656327	0.0270304	0.0151778
white blood cell count	Hip OA	rs72836628	-0.0652898	0.026979	0.0155196
white blood cell count	Hip OA	rs7283930	-0.0649615	0.0269455	0.0159154
white blood cell count	Hip OA	rs72843590	-0.0668985	0.0269304	0.0129872
white blood cell count	Hip OA	rs72973711	-0.0668846	0.0269652	0.0131235
white blood cell count	Hip OA	rs72978754	-0.0659746	0.0269952	0.0145279
white blood cell count	Hip OA	rs73000965	-0.0607268	0.0268072	0.0234933
white blood cell count	Hip OA	rs73016721	-0.0652851	0.0269829	0.0155417
white blood cell count	Hip OA	rs73028871	-0.0650255	0.0269593	0.0158657
white blood cell count	Hip OA	rs73036517	-0.0637005	0.0271608	0.0190114
white blood cell count	Hip OA	rs7308123	-0.0664307	0.0269813	0.0138125
white blood cell count	Hip OA	rs73190675	-0.066363	0.0269787	0.0139003
white blood cell count	Hip OA	rs73191188	-0.0664882	0.0269875	0.0137525
white blood cell count	Hip OA	rs7326825	-0.063301	0.0269015	0.0186193
white blood cell count	Hip OA	rs73738524	-0.065722	0.0269911	0.0148939
white blood cell count	Hip OA	rs739842	-0.0670503	0.0269494	0.0128461
white blood cell count	Hip OA	rs74076327	-0.0664954	0.0269559	0.0136318
white blood cell count	Hip OA	rs74607840	-0.0660128	0.0269958	0.0144733
white blood cell count	Hip OA	rs74679834	-0.065444	0.0269828	0.0152918
white blood cell count	Hip OA	rs7502100	-0.0663557	0.0269962	0.0139726
white blood cell count	Hip OA	rs75354229	-0.0621138	0.0266838	0.0199241
white blood cell count	Hip OA	rs75475627	-0.0662395	0.0269987	0.0141498
white blood cell count	Hip OA	rs7549164	-0.0658017	0.0270078	0.0148345
white blood cell count	Hip OA	rs755951	-0.0663795	0.0269805	0.013883
white blood cell count	Hip OA	rs7572278	-0.065514	0.0269862	0.0151955
white blood cell count	Hip OA	rs7573465	-0.0677735	0.0270772	0.0123156
white blood cell count	Hip OA	rs75859969	-0.0671261	0.0269027	0.0125906
white blood cell count	Hip OA	rs759488	-0.0660346	0.026989	0.0144161
white blood cell count	Hip OA	rs76378167	-0.0656964	0.0269878	0.0149207
white blood cell count	Hip OA	rs7639292	-0.0651501	0.0269978	0.0158146
white blood cell count	Hip OA	rs76428106	-0.0638186	0.027062	0.0183621
white blood cell count	Hip OA	rs76545872	-0.0649979	0.0269479	0.0158661
white blood cell count	Hip OA	rs7705526	-0.0652034	0.0270327	0.0158644
white blood cell count	Hip OA	rs77215665	-0.0658464	0.0269853	0.014684
white blood cell count	Hip OA	rs7751717	-0.0660377	0.0269843	0.0143945
white blood cell count	Hip OA	rs7776054	-0.0683468	0.0271171	0.0117213
white blood cell count	Hip OA	rs7776857	-0.0663653	0.0269989	0.0139684
white blood cell count	Hip OA	rs778125	-0.064709	0.0269554	0.0163685
white blood cell count	Hip OA	rs7781268	-0.0644962	0.0269011	0.0165059
white blood cell count	Hip OA	rs780142	-0.0660406	0.0269903	0.0144121
white blood cell count	Hip OA	rs7803075	-0.0644937	0.0269962	0.0168947
white blood cell count	Hip OA	rs78285907	-0.0661257	0.0269824	0.0142578
white blood cell count	Hip OA	rs7846314	-0.0689524	0.0270551	0.010816
white blood cell count	Hip OA	rs7850247	-0.0663287	0.0269695	0.0139172
white blood cell count	Hip OA	rs7852409	-0.0661511	0.0269837	0.0142254
white blood cell count	Hip OA	rs7855091	-0.0655154	0.0269923	0.0152163
white blood cell count	Hip OA	rs7864482	-0.0658607	0.0269923	0.0146879
white blood cell count	Hip OA	rs79237520	-0.0654204	0.0269801	0.0153182
white blood cell count	Hip OA	rs79272926	-0.066656	0.0269967	0.0135475
white blood cell count	Hip OA	rs7934719	-0.0656177	0.0270038	0.0151013
white blood cell count	Hip OA	rs796056	-0.0660732	0.0270139	0.0144492
white blood cell count	Hip OA	rs79692389	-0.0660939	0.0269878	0.014324
white blood cell count	Hip OA	rs79716587	-0.06658	0.0270202	0.0137365
white blood cell count	Hip OA	rs8084255	-0.0668534	0.0269928	0.0132599
white blood cell count	Hip OA	rs8176528	-0.0655184	0.0269982	0.0152341
white blood cell count	Hip OA	rs830623	-0.0645989	0.0269122	0.0163792
white blood cell count	Hip OA	rs832190	-0.0659774	0.0269911	0.0145089
white blood cell count	Hip OA	rs8705	-0.0647214	0.0270146	0.0165845
white blood cell count	Hip OA	rs873218	-0.0664718	0.0269686	0.0137094
white blood cell count	Hip OA	rs903123	-0.0654501	0.0269806	0.015274
white blood cell count	Hip OA	rs9304460	-0.0661065	0.0269846	0.0142941
white blood cell count	Hip OA	rs9313822	-0.0649954	0.0269589	0.0159127
white blood cell count	Hip OA	rs9323285	-0.065075	0.0269642	0.015805
white blood cell count	Hip OA	rs9330650	-0.0660143	0.0269864	0.0144368
white blood cell count	Hip OA	rs935655	-0.0661252	0.0269872	0.014276
white blood cell count	Hip OA	rs9382100	-0.0658359	0.0269884	0.0147112
white blood cell count	Hip OA	rs9390461	-0.0673312	0.0269336	0.0124231
white blood cell count	Hip OA	rs9429767	-0.0647914	0.0269613	0.0162555
white blood cell count	Hip OA	rs9430574	-0.0667345	0.0269606	0.0133139
white blood cell count	Hip OA	rs9487043	-0.0664034	0.0270231	0.0139992
white blood cell count	Hip OA	rs9508005	-0.065309	0.0269777	0.0154843
white blood cell count	Hip OA	rs9526795	-0.0672011	0.0269073	0.0125071
white blood cell count	Hip OA	rs9590390	-0.0666125	0.0269727	0.0135254
white blood cell count	Hip OA	rs9625746	-0.0651898	0.0269976	0.0157503
white blood cell count	Hip OA	rs9656395	-0.063479	0.0268606	0.0181144
white blood cell count	Hip OA	rs9819371	-0.0664452	0.0269993	0.0138551
white blood cell count	Hip OA	rs9829114	-0.0658521	0.0270808	0.0150286
white blood cell count	Hip OA	rs9835104	-0.0654605	0.026981	0.0152592
white blood cell count	Hip OA	rs9867398	-0.0645745	0.0269312	0.0164957
white blood cell count	Hip OA	rs987107	-0.0672185	0.0269669	0.01268
white blood cell count	Hip OA	rs987121	-0.0662272	0.0269928	0.0141469
white blood cell count	Hip OA	rs9885207	-0.0650037	0.0269881	0.0160138
white blood cell count	Hip OA	rs9900613	-0.0670663	0.0269034	0.0126721
white blood cell count	Hip OA	rs990558	-0.0659193	0.0269868	0.01458
white blood cell count	Hip OA	rs9925985	-0.0654341	0.0269876	0.0153253
white blood cell count	Hip OA	rs9926183	-0.0647205	0.0269713	0.0164128
white blood cell count	Hip OA	rs9938104	-0.0659429	0.0269866	0.0145439
white blood cell count	Hip OA	rs9977672	-0.064544	0.0269845	0.016762
white blood cell count	Hip OA	All	-0.065787	0.0269442	0.0146222
