# Supplementary material for: Genetic Biomarkers and Circulating White Blood Cells in Osteoarthritis: A Bioinformatics and Mendelian Randomization Analysis
Source: Biomedicines. 2025 Jan 2;13(1):90. doi: 10.3390/biomedicines13010090 (PMC11760900; doi:10.3390/biomedicines13010090)
Supplement: Supplementary file 1 [file biomedicines-13-00090-s001.zip › Table S11.xlsx]

## Sheet: Sheet1
Supplementary Table S11. Leave-one-out analysis results of the causal effect of neutrophil cell count on hip OA
exposure	id.	SNP	b	se	p
neutrophil cell count	Hip OA	rs10012827	-0.0697829	0.0286226	0.0147673
neutrophil cell count	Hip OA	rs10049210	-0.0682815	0.0287259	0.017454
neutrophil cell count	Hip OA	rs10252457	-0.0676374	0.0286951	0.0184181
neutrophil cell count	Hip OA	rs10447304	-0.0672738	0.0286962	0.0190605
neutrophil cell count	Hip OA	rs1047891	-0.0670919	0.028685	0.0193396
neutrophil cell count	Hip OA	rs10509912	-0.0680361	0.0287167	0.0178259
neutrophil cell count	Hip OA	rs10750623	-0.068812	0.0287132	0.0165513
neutrophil cell count	Hip OA	rs10760690	-0.0687349	0.0287147	0.0166786
neutrophil cell count	Hip OA	rs10786325	-0.0697256	0.028889	0.0157972
neutrophil cell count	Hip OA	rs10811668	-0.0698894	0.0286128	0.0145823
neutrophil cell count	Hip OA	rs10833024	-0.0698191	0.0286808	0.0149185
neutrophil cell count	Hip OA	rs10846411	-0.0690544	0.0287223	0.0162074
neutrophil cell count	Hip OA	rs10849020	-0.0676823	0.0287327	0.0184937
neutrophil cell count	Hip OA	rs10864368	-0.0691468	0.0287602	0.0162057
neutrophil cell count	Hip OA	rs10868825	-0.0687686	0.0287137	0.0166216
neutrophil cell count	Hip OA	rs10917107	-0.0686514	0.0287062	0.0167789
neutrophil cell count	Hip OA	rs10945542	-0.0688736	0.0287147	0.0164603
neutrophil cell count	Hip OA	rs10948036	-0.0680274	0.0287625	0.0180231
neutrophil cell count	Hip OA	rs10992394	-0.0698247	0.0286395	0.0147666
neutrophil cell count	Hip OA	rs10995477	-0.0647811	0.0287045	0.0240189
neutrophil cell count	Hip OA	rs11039195	-0.0663954	0.0286318	0.0203982
neutrophil cell count	Hip OA	rs11064881	-0.0686351	0.0287361	0.0169188
neutrophil cell count	Hip OA	rs11080133	-0.0705565	0.0284747	0.0132171
neutrophil cell count	Hip OA	rs11104881	-0.0668895	0.0287327	0.0199124
neutrophil cell count	Hip OA	rs112203773	-0.0683052	0.0286998	0.0173131
neutrophil cell count	Hip OA	rs1135172	-0.0670826	0.0285973	0.0189877
neutrophil cell count	Hip OA	rs114050631	-0.0700947	0.0287915	0.0149098
neutrophil cell count	Hip OA	rs114427170	-0.0693057	0.028689	0.0157026
neutrophil cell count	Hip OA	rs11580229	-0.0689174	0.0287576	0.0165526
neutrophil cell count	Hip OA	rs1159649	-0.0689172	0.028716	0.0163968
neutrophil cell count	Hip OA	rs11625865	-0.0683876	0.0287269	0.0172838
neutrophil cell count	Hip OA	rs116447416	-0.06623	0.0285334	0.0202795
neutrophil cell count	Hip OA	rs11648664	-0.0674363	0.0286836	0.018721
neutrophil cell count	Hip OA	rs116631966	-0.0678523	0.0286946	0.0180478
neutrophil cell count	Hip OA	rs11664534	-0.0691393	0.0287211	0.0160723
neutrophil cell count	Hip OA	rs11673093	-0.0660228	0.0288723	0.0222122
neutrophil cell count	Hip OA	rs11683933	-0.0679301	0.0287108	0.0179811
neutrophil cell count	Hip OA	rs11689257	-0.068353	0.0287177	0.0173045
neutrophil cell count	Hip OA	rs11690365	-0.0685868	0.028718	0.0169271
neutrophil cell count	Hip OA	rs11691193	-0.0681145	0.0287114	0.0176737
neutrophil cell count	Hip OA	rs11712552	-0.0677864	0.0287381	0.0183358
neutrophil cell count	Hip OA	rs11716015	-0.0679283	0.0287047	0.0179595
neutrophil cell count	Hip OA	rs11721064	-0.0677601	0.0287048	0.0182461
neutrophil cell count	Hip OA	rs11723621	-0.0681882	0.0287665	0.0177687
neutrophil cell count	Hip OA	rs11735662	-0.0687226	0.0287263	0.0167421
neutrophil cell count	Hip OA	rs117468663	-0.0691733	0.0287068	0.0159679
neutrophil cell count	Hip OA	rs11753041	-0.0681858	0.0287102	0.0175505
neutrophil cell count	Hip OA	rs11894199	-0.0687681	0.028714	0.0166233
neutrophil cell count	Hip OA	rs11993347	-0.0679085	0.0287271	0.0180829
neutrophil cell count	Hip OA	rs11997631	-0.0693345	0.0287098	0.0157346
neutrophil cell count	Hip OA	rs12118277	-0.0673793	0.028683	0.0188189
neutrophil cell count	Hip OA	rs12189880	-0.0697247	0.028676	0.0150377
neutrophil cell count	Hip OA	rs12203592	-0.0688886	0.0287062	0.0164047
neutrophil cell count	Hip OA	rs12214269	-0.0671397	0.0287088	0.0193536
neutrophil cell count	Hip OA	rs12328347	-0.0693504	0.0287134	0.0157238
neutrophil cell count	Hip OA	rs12378064	-0.0686744	0.0287214	0.0168003
neutrophil cell count	Hip OA	rs1245035	-0.0673669	0.0286963	0.0188956
neutrophil cell count	Hip OA	rs12460279	-0.0688957	0.0287106	0.0164102
neutrophil cell count	Hip OA	rs12481262	-0.0682873	0.0287237	0.0174359
neutrophil cell count	Hip OA	rs12487658	-0.0666886	0.028606	0.0197386
neutrophil cell count	Hip OA	rs1250568	-0.0673812	0.028677	0.0187905
neutrophil cell count	Hip OA	rs12530608	-0.0673136	0.028641	0.0187607
neutrophil cell count	Hip OA	rs12541521	-0.0686543	0.0287209	0.0168303
neutrophil cell count	Hip OA	rs12550612	-0.0671618	0.0287383	0.0194384
neutrophil cell count	Hip OA	rs12588718	-0.0672343	0.0286636	0.0189946
neutrophil cell count	Hip OA	rs12658947	-0.0688431	0.0287143	0.0165064
neutrophil cell count	Hip OA	rs12716647	-0.0691861	0.0287102	0.015961
neutrophil cell count	Hip OA	rs12802157	-0.0699893	0.0286037	0.0144107
neutrophil cell count	Hip OA	rs12923918	-0.0697145	0.0286358	0.0149113
neutrophil cell count	Hip OA	rs12927351	-0.0689041	0.0287314	0.0164751
neutrophil cell count	Hip OA	rs12930850	-0.0681012	0.0287394	0.0178068
neutrophil cell count	Hip OA	rs13190036	-0.0698289	0.0286704	0.014868
neutrophil cell count	Hip OA	rs13291664	-0.070932	0.028684	0.0134031
neutrophil cell count	Hip OA	rs13392977	-0.0689658	0.0287139	0.0163132
neutrophil cell count	Hip OA	rs1362623	-0.0678899	0.0287153	0.0180668
neutrophil cell count	Hip OA	rs1366045	-0.0682914	0.0287515	0.0175379
neutrophil cell count	Hip OA	rs1371794	-0.0688062	0.0292429	0.0186269
neutrophil cell count	Hip OA	rs139386	-0.0680329	0.0287017	0.0177715
neutrophil cell count	Hip OA	rs140311179	-0.0667869	0.0285584	0.0193557
neutrophil cell count	Hip OA	rs141010613	-0.0688775	0.0287104	0.0164379
neutrophil cell count	Hip OA	rs1411424	-0.0692758	0.0286924	0.0157598
neutrophil cell count	Hip OA	rs1412445	-0.0683245	0.0287462	0.0174627
neutrophil cell count	Hip OA	rs14243	-0.0689688	0.0287059	0.0162789
neutrophil cell count	Hip OA	rs1445171	-0.0695186	0.0286899	0.0153887
neutrophil cell count	Hip OA	rs1474419	-0.0705886	0.0286477	0.0137388
neutrophil cell count	Hip OA	rs148713124	-0.0716992	0.0284867	0.0118381
neutrophil cell count	Hip OA	rs149157044	-0.0690168	0.0287076	0.0162111
neutrophil cell count	Hip OA	rs150649461	-0.0694593	0.0286834	0.0154528
neutrophil cell count	Hip OA	rs150861794	-0.0690153	0.0287118	0.0162289
neutrophil cell count	Hip OA	rs1555275	-0.0676297	0.0286874	0.0183998
neutrophil cell count	Hip OA	rs155795	-0.0691597	0.028708	0.0159931
neutrophil cell count	Hip OA	rs156334	-0.0681372	0.0287108	0.0176337
neutrophil cell count	Hip OA	rs1571956	-0.0690672	0.0287121	0.01615
neutrophil cell count	Hip OA	rs1611236	-0.0672749	0.0286852	0.0190127
neutrophil cell count	Hip OA	rs16843353	-0.0677873	0.0286956	0.0181623
neutrophil cell count	Hip OA	rs16850073	-0.0698447	0.028955	0.0158576
neutrophil cell count	Hip OA	rs16939607	-0.0674034	0.0287253	0.0189517
neutrophil cell count	Hip OA	rs16958642	-0.067912	0.0287016	0.0179747
neutrophil cell count	Hip OA	rs16961474	-0.0688344	0.0287142	0.0165198
neutrophil cell count	Hip OA	rs17026212	-0.0682079	0.0287282	0.0175846
neutrophil cell count	Hip OA	rs17139597	-0.0689514	0.0287161	0.0163442
neutrophil cell count	Hip OA	rs17213043	-0.0683006	0.0287337	0.0174531
neutrophil cell count	Hip OA	rs172240	-0.069317	0.0287088	0.0157574
neutrophil cell count	Hip OA	rs17440390	-0.0692606	0.0286886	0.0157688
neutrophil cell count	Hip OA	rs17728	-0.0696175	0.0286868	0.0152322
neutrophil cell count	Hip OA	rs17742008	-0.0670253	0.0286588	0.0193494
neutrophil cell count	Hip OA	rs17831500	-0.0685283	0.0287337	0.0170815
neutrophil cell count	Hip OA	rs1788493	-0.0689116	0.0287173	0.0164106
neutrophil cell count	Hip OA	rs1800961	-0.0686867	0.0287421	0.0168592
neutrophil cell count	Hip OA	rs180941	-0.0682527	0.0287163	0.017464
neutrophil cell count	Hip OA	rs1885474	-0.070686	0.0285844	0.0134027
neutrophil cell count	Hip OA	rs188653407	-0.0668782	0.0286569	0.0196087
neutrophil cell count	Hip OA	rs1886654	-0.0627617	0.0286564	0.0285138
neutrophil cell count	Hip OA	rs1887428	-0.0679429	0.0287117	0.0179628
neutrophil cell count	Hip OA	rs1939212	-0.0696746	0.0286742	0.0151041
neutrophil cell count	Hip OA	rs1966479	-0.0694933	0.0286937	0.0154394
neutrophil cell count	Hip OA	rs1977289	-0.0684148	0.0287393	0.0172879
neutrophil cell count	Hip OA	rs1985157	-0.0690791	0.0287691	0.0163431
neutrophil cell count	Hip OA	rs2001613	-0.0689299	0.0287127	0.0163647
neutrophil cell count	Hip OA	rs2038700	-0.0709083	0.0287852	0.0137642
neutrophil cell count	Hip OA	rs2046934	-0.0682494	0.028714	0.0174605
neutrophil cell count	Hip OA	rs2052249	-0.0677105	0.0286802	0.0182319
neutrophil cell count	Hip OA	rs2062250	-0.0698086	0.0287296	0.015105
neutrophil cell count	Hip OA	rs207253	-0.0680686	0.028705	0.017725
neutrophil cell count	Hip OA	rs2082382	-0.0668492	0.0287747	0.0201688
neutrophil cell count	Hip OA	rs212409	-0.0700863	0.0287171	0.0146637
neutrophil cell count	Hip OA	rs2158799	-0.0678734	0.0289763	0.0191615
neutrophil cell count	Hip OA	rs2179593	-0.0681395	0.0287085	0.0176204
neutrophil cell count	Hip OA	rs218264	-0.0683637	0.0287831	0.0175425
neutrophil cell count	Hip OA	rs2241621	-0.069297	0.0287108	0.0157947
neutrophil cell count	Hip OA	rs2254458	-0.0665913	0.0285723	0.019773
neutrophil cell count	Hip OA	rs2260850	-0.0665001	0.0286885	0.0204489
neutrophil cell count	Hip OA	rs2282611	-0.0689348	0.028712	0.0163544
neutrophil cell count	Hip OA	rs2290846	-0.0710754	0.028589	0.0129149
neutrophil cell count	Hip OA	rs2296028	-0.0701482	0.0285944	0.0141586
neutrophil cell count	Hip OA	rs2301557	-0.069686	0.0288219	0.015614
neutrophil cell count	Hip OA	rs2312675	-0.0672151	0.0286885	0.0191329
neutrophil cell count	Hip OA	rs2314339	-0.0662613	0.02868	0.0208677
neutrophil cell count	Hip OA	rs2421200	-0.0688289	0.0287482	0.0166567
neutrophil cell count	Hip OA	rs2432142	-0.0687753	0.0287261	0.0166576
neutrophil cell count	Hip OA	rs2468832	-0.0668514	0.028613	0.0194704
neutrophil cell count	Hip OA	rs2494747	-0.0701234	0.0286009	0.0142148
neutrophil cell count	Hip OA	rs249677	-0.0687358	0.0287568	0.0168373
neutrophil cell count	Hip OA	rs2519093	-0.0729495	0.0286924	0.0110072
neutrophil cell count	Hip OA	rs2522440	-0.0687163	0.0287157	0.0167116
neutrophil cell count	Hip OA	rs2561758	-0.0673422	0.0287883	0.0193241
neutrophil cell count	Hip OA	rs2665405	-0.0725635	0.0286757	0.0113905
neutrophil cell count	Hip OA	rs2710804	-0.0664411	0.028665	0.0204577
neutrophil cell count	Hip OA	rs2729707	-0.070996	0.0287343	0.0134822
neutrophil cell count	Hip OA	rs2734031	-0.0672133	0.0288699	0.0199043
neutrophil cell count	Hip OA	rs2808519	-0.070153	0.0286427	0.0143156
neutrophil cell count	Hip OA	rs2824372	-0.0678853	0.0287	0.0180135
neutrophil cell count	Hip OA	rs2839183	-0.0693301	0.0286977	0.0156973
neutrophil cell count	Hip OA	rs2852800	-0.0687945	0.0287206	0.0166067
neutrophil cell count	Hip OA	rs28530750	-0.0698046	0.0287341	0.0151268
neutrophil cell count	Hip OA	rs28571765	-0.0694137	0.0287259	0.0156742
neutrophil cell count	Hip OA	rs28588142	-0.0681951	0.0287135	0.017548
neutrophil cell count	Hip OA	rs2923416	-0.068052	0.0287043	0.0177499
neutrophil cell count	Hip OA	rs2955958	-0.0685562	0.0287168	0.0169717
neutrophil cell count	Hip OA	rs3014874	-0.0673186	0.0286275	0.0186961
neutrophil cell count	Hip OA	rs301817	-0.0687335	0.0287235	0.0167142
neutrophil cell count	Hip OA	rs305082	-0.06944	0.0287813	0.0158356
neutrophil cell count	Hip OA	rs34215892	-0.0684799	0.0287206	0.0171096
neutrophil cell count	Hip OA	rs342242	-0.0677276	0.0287135	0.0183372
neutrophil cell count	Hip OA	rs34599082	-0.0684741	0.0288694	0.017699
neutrophil cell count	Hip OA	rs34765661	-0.0707473	0.0286914	0.0136708
neutrophil cell count	Hip OA	rs34990593	-0.0687503	0.0287156	0.0166575
neutrophil cell count	Hip OA	rs35020138	-0.0676306	0.0287133	0.0185041
neutrophil cell count	Hip OA	rs35284073	-0.0686183	0.02872	0.0168841
neutrophil cell count	Hip OA	rs354703	-0.0694775	0.0286973	0.0154757
neutrophil cell count	Hip OA	rs35734242	-0.0690997	0.0287567	0.0162654
neutrophil cell count	Hip OA	rs35759345	-0.0672113	0.0286478	0.0189696
neutrophil cell count	Hip OA	rs35789178	-0.0702639	0.0286197	0.0140849
neutrophil cell count	Hip OA	rs3731332	-0.0657101	0.0288	0.022513
neutrophil cell count	Hip OA	rs3735311	-0.0689736	0.0287364	0.0163853
neutrophil cell count	Hip OA	rs3735485	-0.0671586	0.0287248	0.0193872
neutrophil cell count	Hip OA	rs3739873	-0.0681736	0.0287114	0.0175752
neutrophil cell count	Hip OA	rs3747869	-0.0691986	0.0287435	0.0160642
neutrophil cell count	Hip OA	rs3749440	-0.0663704	0.0286265	0.0204223
neutrophil cell count	Hip OA	rs3754224	-0.0709991	0.0285502	0.0128891
neutrophil cell count	Hip OA	rs3762297	-0.0684806	0.0287408	0.0171866
neutrophil cell count	Hip OA	rs3777755	-0.0684898	0.0287211	0.0170954
neutrophil cell count	Hip OA	rs3793537	-0.0679719	0.0287014	0.017873
neutrophil cell count	Hip OA	rs3843301	-0.0683046	0.0287305	0.0174341
neutrophil cell count	Hip OA	rs3856364	-0.0692954	0.0287034	0.0157702
neutrophil cell count	Hip OA	rs3861100	-0.0678115	0.0287234	0.0182332
neutrophil cell count	Hip OA	rs386243	-0.0661442	0.0286916	0.021147
neutrophil cell count	Hip OA	rs4074882	-0.0720295	0.0286327	0.0118818
neutrophil cell count	Hip OA	rs409801	-0.0674583	0.0287327	0.0188852
neutrophil cell count	Hip OA	rs41272536	-0.0689856	0.0287183	0.016299
neutrophil cell count	Hip OA	rs41313381	-0.0706931	0.0286585	0.013635
neutrophil cell count	Hip OA	rs41433144	-0.0682943	0.028718	0.0174022
neutrophil cell count	Hip OA	rs4145952	-0.0704549	0.0285858	0.0137136
neutrophil cell count	Hip OA	rs4276676	-0.0704605	0.0286625	0.0139604
neutrophil cell count	Hip OA	rs4347951	-0.0686368	0.0287159	0.0168393
neutrophil cell count	Hip OA	rs4468717	-0.0678097	0.0286984	0.0181357
neutrophil cell count	Hip OA	rs4535497	-0.0683131	0.028724	0.0173945
neutrophil cell count	Hip OA	rs45577137	-0.0683879	0.02872	0.0172566
neutrophil cell count	Hip OA	rs4626924	-0.0704154	0.028684	0.0140936
neutrophil cell count	Hip OA	rs4632345	-0.0666161	0.0285303	0.0195472
neutrophil cell count	Hip OA	rs464609	-0.0687463	0.0287142	0.0166587
neutrophil cell count	Hip OA	rs4712614	-0.0663177	0.0286561	0.0206533
neutrophil cell count	Hip OA	rs4727392	-0.0690674	0.0287226	0.0161887
neutrophil cell count	Hip OA	rs47341	-0.0681676	0.0287163	0.0176046
neutrophil cell count	Hip OA	rs4734879	-0.0668754	0.0286892	0.0197517
neutrophil cell count	Hip OA	rs4760	-0.0584485	0.02878	0.0422677
neutrophil cell count	Hip OA	rs4761234	-0.0689323	0.0287519	0.0165079
neutrophil cell count	Hip OA	rs4794820	-0.0650735	0.0293168	0.0264417
neutrophil cell count	Hip OA	rs4812447	-0.0697941	0.0286994	0.0150197
neutrophil cell count	Hip OA	rs4843073	-0.068429	0.0287222	0.0171981
neutrophil cell count	Hip OA	rs4844622	-0.0690462	0.0287423	0.0162945
neutrophil cell count	Hip OA	rs486650	-0.0656713	0.0284449	0.0209589
neutrophil cell count	Hip OA	rs4903580	-0.0686996	0.0287329	0.0168037
neutrophil cell count	Hip OA	rs4909932	-0.0683087	0.0287202	0.0173869
neutrophil cell count	Hip OA	rs4924450	-0.0696005	0.0286708	0.0152003
neutrophil cell count	Hip OA	rs4925756	-0.0697032	0.0286592	0.0150099
neutrophil cell count	Hip OA	rs4984803	-0.06733	0.0287032	0.0189899
neutrophil cell count	Hip OA	rs55729107	-0.0690912	0.028718	0.0161348
neutrophil cell count	Hip OA	rs55767800	-0.0676266	0.0286732	0.0183476
neutrophil cell count	Hip OA	rs55851397	-0.0688151	0.0287128	0.0165448
neutrophil cell count	Hip OA	rs55873273	-0.070058	0.0286752	0.0145596
neutrophil cell count	Hip OA	rs55964818	-0.0705967	0.0288238	0.0143154
neutrophil cell count	Hip OA	rs56174170	-0.0690139	0.0287054	0.0162073
neutrophil cell count	Hip OA	rs56188865	-0.0677041	0.0287723	0.0186177
neutrophil cell count	Hip OA	rs56217149	-0.0678769	0.0287015	0.0180337
neutrophil cell count	Hip OA	rs56378716	-0.0717797	0.0287415	0.01251
neutrophil cell count	Hip OA	rs56388170	-0.0723041	0.0290798	0.0129043
neutrophil cell count	Hip OA	rs56408111	-0.0683319	0.0287342	0.0174038
neutrophil cell count	Hip OA	rs567385	-0.0693747	0.0286751	0.015549
neutrophil cell count	Hip OA	rs571497	-0.0696596	0.0287718	0.0154732
neutrophil cell count	Hip OA	rs5747308	-0.06788	0.0287487	0.0182183
neutrophil cell count	Hip OA	rs5753576	-0.0706948	0.0286445	0.013587
neutrophil cell count	Hip OA	rs58605236	-0.0691639	0.0287101	0.0159943
neutrophil cell count	Hip OA	rs58984522	-0.0687137	0.0287146	0.0167119
neutrophil cell count	Hip OA	rs59519784	-0.0664488	0.0285018	0.0197328
neutrophil cell count	Hip OA	rs60124939	-0.0686605	0.0287231	0.0168285
neutrophil cell count	Hip OA	rs6067411	-0.0689736	0.0287095	0.0162849
neutrophil cell count	Hip OA	rs609264	-0.0687779	0.0287188	0.0166262
neutrophil cell count	Hip OA	rs61739285	-0.0677735	0.0287116	0.0182507
neutrophil cell count	Hip OA	rs61754230	-0.0679578	0.0286903	0.0178523
neutrophil cell count	Hip OA	rs619450	-0.0699108	0.0286666	0.0147381
neutrophil cell count	Hip OA	rs61955089	-0.0681373	0.0287204	0.0176712
neutrophil cell count	Hip OA	rs62189859	-0.0704093	0.0285607	0.0136917
neutrophil cell count	Hip OA	rs62360185	-0.0705149	0.0285574	0.0135401
neutrophil cell count	Hip OA	rs62375385	-0.068992	0.0287073	0.0162484
neutrophil cell count	Hip OA	rs62429983	-0.0669361	0.0285988	0.019257
neutrophil cell count	Hip OA	rs626416	-0.0685369	0.0287339	0.0170687
neutrophil cell count	Hip OA	rs632887	-0.0685335	0.0287244	0.0170376
neutrophil cell count	Hip OA	rs636317	-0.067988	0.0287151	0.0179002
neutrophil cell count	Hip OA	rs6414435	-0.0696082	0.0287087	0.0153238
neutrophil cell count	Hip OA	rs6432335	-0.0709265	0.0284747	0.0127435
neutrophil cell count	Hip OA	rs6463566	-0.0672725	0.0286736	0.0189684
neutrophil cell count	Hip OA	rs6468341	-0.0696679	0.0287038	0.0152187
neutrophil cell count	Hip OA	rs6476883	-0.0676322	0.0286967	0.0184334
neutrophil cell count	Hip OA	rs6500550	-0.0687618	0.0287481	0.0167624
neutrophil cell count	Hip OA	rs6503727	-0.0668866	0.0286827	0.0197035
neutrophil cell count	Hip OA	rs6672898	-0.0670586	0.0287038	0.0194793
neutrophil cell count	Hip OA	rs6678033	-0.0689007	0.02889	0.0170824
neutrophil cell count	Hip OA	rs67175901	-0.0675124	0.0287698	0.0189435
neutrophil cell count	Hip OA	rs671835	-0.0682089	0.0287234	0.0175639
neutrophil cell count	Hip OA	rs6723009	-0.0693083	0.0286806	0.0156679
neutrophil cell count	Hip OA	rs6734238	-0.0679727	0.0288616	0.0185163
neutrophil cell count	Hip OA	rs6740847	-0.0699906	0.028725	0.0148271
neutrophil cell count	Hip OA	rs6764912	-0.0694696	0.028723	0.0155801
neutrophil cell count	Hip OA	rs68002561	-0.0696424	0.0286527	0.015075
neutrophil cell count	Hip OA	rs68016381	-0.0696175	0.0286894	0.0152416
neutrophil cell count	Hip OA	rs68137036	-0.069623	0.0286656	0.0151488
neutrophil cell count	Hip OA	rs6817881	-0.0690821	0.0287167	0.0161439
neutrophil cell count	Hip OA	rs6831590	-0.0665489	0.0286789	0.0203148
neutrophil cell count	Hip OA	rs6855981	-0.0694152	0.0287118	0.015621
neutrophil cell count	Hip OA	rs6859727	-0.0672766	0.0287642	0.0193408
neutrophil cell count	Hip OA	rs6877725	-0.0672232	0.0287527	0.0193884
neutrophil cell count	Hip OA	rs6878780	-0.0714179	0.0284179	0.0119664
neutrophil cell count	Hip OA	rs6891328	-0.068532	0.0287198	0.0170221
neutrophil cell count	Hip OA	rs6915310	-0.0688762	0.0287649	0.0166453
neutrophil cell count	Hip OA	rs6924387	-0.0673748	0.0287035	0.0189114
neutrophil cell count	Hip OA	rs6927569	-0.0690415	0.0287738	0.0164194
neutrophil cell count	Hip OA	rs6936191	-0.0701777	0.0286627	0.0143493
neutrophil cell count	Hip OA	rs694180	-0.0690765	0.0287318	0.0162086
neutrophil cell count	Hip OA	rs6985508	-0.0695259	0.0287696	0.0156644
neutrophil cell count	Hip OA	rs6998846	-0.0687847	0.0287199	0.0166195
neutrophil cell count	Hip OA	rs7005996	-0.0688075	0.0287213	0.016589
neutrophil cell count	Hip OA	rs706809	-0.0677165	0.0287198	0.0183819
neutrophil cell count	Hip OA	rs7183988	-0.065214	0.0284836	0.0220484
neutrophil cell count	Hip OA	rs7214290	-0.06839	0.028723	0.0172648
neutrophil cell count	Hip OA	rs7225843	-0.0694009	0.0287243	0.0156874
neutrophil cell count	Hip OA	rs7235882	-0.0698689	0.028656	0.0147609
neutrophil cell count	Hip OA	rs7237878	-0.0689375	0.028708	0.0163354
neutrophil cell count	Hip OA	rs72726027	-0.0684713	0.0287769	0.0173418
neutrophil cell count	Hip OA	rs72731564	-0.0694001	0.0287116	0.0156427
neutrophil cell count	Hip OA	rs72789923	-0.0689498	0.0287392	0.0164328
neutrophil cell count	Hip OA	rs72790862	-0.0683769	0.0287438	0.0173672
neutrophil cell count	Hip OA	rs72803323	-0.0659431	0.0284803	0.0205915
neutrophil cell count	Hip OA	rs72825306	-0.0684723	0.0287175	0.0171099
neutrophil cell count	Hip OA	rs72832055	-0.0683716	0.0287169	0.0172714
neutrophil cell count	Hip OA	rs72836628	-0.0679791	0.0287099	0.0178943
neutrophil cell count	Hip OA	rs7283930	-0.0676002	0.0286719	0.0183877
neutrophil cell count	Hip OA	rs72901753	-0.067955	0.0287096	0.0179339
neutrophil cell count	Hip OA	rs72973711	-0.0699085	0.0286978	0.0148496
neutrophil cell count	Hip OA	rs72978754	-0.0687177	0.0287206	0.0167283
neutrophil cell count	Hip OA	rs73000965	-0.0631135	0.0285199	0.0269003
neutrophil cell count	Hip OA	rs73049276	-0.067799	0.0287279	0.0182729
neutrophil cell count	Hip OA	rs7322886	-0.0676705	0.0286928	0.0183516
neutrophil cell count	Hip OA	rs738408	-0.0706258	0.0285691	0.0134319
neutrophil cell count	Hip OA	rs74076327	-0.0695876	0.0286879	0.0152799
neutrophil cell count	Hip OA	rs7409459	-0.0690838	0.0286986	0.0160747
neutrophil cell count	Hip OA	rs7488780	-0.0675016	0.0286605	0.0185121
neutrophil cell count	Hip OA	rs7496362	-0.0702798	0.0286601	0.0141994
neutrophil cell count	Hip OA	rs749780	-0.0681336	0.0287304	0.0177168
neutrophil cell count	Hip OA	rs7502100	-0.0691917	0.0287286	0.01602
neutrophil cell count	Hip OA	rs75475627	-0.0690341	0.0287289	0.0162634
neutrophil cell count	Hip OA	rs7555995	-0.065749	0.0284044	0.0206268
neutrophil cell count	Hip OA	rs7575465	-0.0677756	0.0286975	0.01819
neutrophil cell count	Hip OA	rs7590263	-0.0692849	0.0286926	0.0157467
neutrophil cell count	Hip OA	rs75974417	-0.068606	0.0287231	0.016916
neutrophil cell count	Hip OA	rs763362	-0.0679225	0.0287182	0.0180234
neutrophil cell count	Hip OA	rs7639292	-0.0679125	0.028723	0.0180597
neutrophil cell count	Hip OA	rs76428106	-0.0670592	0.0287278	0.0195803
neutrophil cell count	Hip OA	rs7658676	-0.0678979	0.0286921	0.0179604
neutrophil cell count	Hip OA	rs76603681	-0.0682077	0.0287175	0.017543
neutrophil cell count	Hip OA	rs7687658	-0.0685056	0.0287171	0.0170543
neutrophil cell count	Hip OA	rs7705526	-0.0679001	0.0287901	0.0183512
neutrophil cell count	Hip OA	rs77552263	-0.0685858	0.0287721	0.0171366
neutrophil cell count	Hip OA	rs7776857	-0.0690146	0.0287178	0.0162525
neutrophil cell count	Hip OA	rs778732	-0.0673766	0.0287019	0.018902
neutrophil cell count	Hip OA	rs780142	-0.0687732	0.0287152	0.0166199
neutrophil cell count	Hip OA	rs7803075	-0.0674325	0.0287062	0.0188212
neutrophil cell count	Hip OA	rs7815046	-0.067994	0.0287061	0.0178542
neutrophil cell count	Hip OA	rs7816785	-0.0706349	0.0286864	0.0138045
neutrophil cell count	Hip OA	rs78285907	-0.0689522	0.0287128	0.0163307
neutrophil cell count	Hip OA	rs7846314	-0.0735515	0.028908	0.0109487
neutrophil cell count	Hip OA	rs7852409	-0.0690001	0.0287158	0.0162673
neutrophil cell count	Hip OA	rs7866863	-0.0680946	0.0287123	0.0177104
neutrophil cell count	Hip OA	rs78738581	-0.0691908	0.0287319	0.0160335
neutrophil cell count	Hip OA	rs78813154	-0.0675589	0.0286866	0.0185194
neutrophil cell count	Hip OA	rs789858	-0.0681134	0.028717	0.0176977
neutrophil cell count	Hip OA	rs79047930	-0.0689459	0.0287092	0.0163269
neutrophil cell count	Hip OA	rs7934719	-0.0683702	0.0287352	0.0173449
neutrophil cell count	Hip OA	rs7940176	-0.0687014	0.0287173	0.0167413
neutrophil cell count	Hip OA	rs7947419	-0.0681797	0.0287091	0.0175564
neutrophil cell count	Hip OA	rs796056	-0.0689022	0.0287532	0.0165602
neutrophil cell count	Hip OA	rs7969023	-0.0698662	0.0286281	0.0146679
neutrophil cell count	Hip OA	rs7987258	-0.0698749	0.0286174	0.0146185
neutrophil cell count	Hip OA	rs8030089	-0.0683212	0.0287263	0.0173903
neutrophil cell count	Hip OA	rs8079215	-0.0693252	0.0286807	0.015643
neutrophil cell count	Hip OA	rs8112528	-0.0687691	0.0287143	0.016623
neutrophil cell count	Hip OA	rs820384	-0.0692657	0.0286873	0.0157565
neutrophil cell count	Hip OA	rs8705	-0.0677099	0.0287149	0.0183734
neutrophil cell count	Hip OA	rs9265980	-0.0639927	0.0287624	0.0260898
neutrophil cell count	Hip OA	rs9277764	-0.0657207	0.0284687	0.0209699
neutrophil cell count	Hip OA	rs930232	-0.0700287	0.0287121	0.0147279
neutrophil cell count	Hip OA	rs9390461	-0.070463	0.0286623	0.0139563
neutrophil cell count	Hip OA	rs9402685	-0.0703864	0.0287768	0.0144473
neutrophil cell count	Hip OA	rs9411293	-0.0686041	0.0287223	0.016916
neutrophil cell count	Hip OA	rs9419387	-0.0689804	0.0287106	0.0162784
neutrophil cell count	Hip OA	rs9508005	-0.0680912	0.0287019	0.0176749
neutrophil cell count	Hip OA	rs9543219	-0.0682277	0.0287172	0.0175088
neutrophil cell count	Hip OA	rs9656395	-0.0664997	0.0285646	0.0199096
neutrophil cell count	Hip OA	rs9804265	-0.0690908	0.0288616	0.0166717
neutrophil cell count	Hip OA	rs981132	-0.070359	0.0286911	0.0141947
neutrophil cell count	Hip OA	rs9819371	-0.0692233	0.0287273	0.0159671
neutrophil cell count	Hip OA	rs9842724	-0.0691815	0.0286982	0.015924
neutrophil cell count	Hip OA	rs9885207	-0.0677419	0.0287151	0.018319
neutrophil cell count	Hip OA	rs9905106	-0.0687314	0.0287444	0.016797
neutrophil cell count	Hip OA	rs9965539	-0.0642785	0.0284826	0.024023
neutrophil cell count	Hip OA	rs9977672	-0.0672097	0.0287152	0.0192547
neutrophil cell count	Hip OA	rs9988894	-0.071974	0.0283315	0.0110719
neutrophil cell count	Hip OA	All	-0.0685442	0.0286651	0.016793
