# Supplementary material for: Genetic Biomarkers and Circulating White Blood Cells in Osteoarthritis: A Bioinformatics and Mendelian Randomization Analysis
Source: Biomedicines. 2025 Jan 2;13(1):90. doi: 10.3390/biomedicines13010090 (PMC11760900; doi:10.3390/biomedicines13010090)
Supplement: Supplementary file 1 [file biomedicines-13-00090-s001.zip › Table S12.xlsx]

## Sheet: Sheet1
Supplementary Table S12. MR results of causal effects of OA at any sites on white blood cell
exposure	outcome	method	nsnp	b	se	pval	or	or_lci95	or_uci95
OA at any site	basophil cell count || id:ieu-b-29	Inverse variance weighted (multiplicative random effects)	17	-0.00472792	0.0211527	0.823136	0.995283	0.954863	1.03741
OA at any site	basophil cell count || id:ieu-b-29	MR Egger	17	0.106213	0.0692527	0.14592	1.11206	0.97091	1.27373
OA at any site	basophil cell count || id:ieu-b-29	Weighted median	17	-0.00334877	0.0238251	0.88822	0.996657	0.951186	1.0443
OA at any site	basophil cell count || id:ieu-b-29	Weighted mode	17	-0.0179398	0.0425427	0.678863	0.98222	0.903641	1.06763
OA at any site	white blood cell count || id:ieu-b-30	Inverse variance weighted (multiplicative random effects)	17	0.0395205	0.029535	0.180867	1.04031	0.9818	1.10231
OA at any site	white blood cell count || id:ieu-b-30	MR Egger	17	0.117831	0.10383	0.274249	1.12505	0.917892	1.37897
OA at any site	white blood cell count || id:ieu-b-30	Weighted median	17	0.0649944	0.0237048	0.00610997	1.06715	1.01871	1.1179
OA at any site	white blood cell count || id:ieu-b-30	Weighted mode	17	0.0788393	0.0337014	0.0326156	1.08203	1.01287	1.15592
OA at any site	monocyte cell count || id:ieu-b-31	Inverse variance weighted (multiplicative random effects)	16	-0.0168316	0.0301616	0.576812	0.983309	0.926864	1.04319
OA at any site	monocyte cell count || id:ieu-b-31	MR Egger	16	0.078773	0.130331	0.555241	1.08196	0.838052	1.39685
OA at any site	monocyte cell count || id:ieu-b-31	Weighted median	16	-0.00161335	0.0263102	0.951104	0.998388	0.948208	1.05122
OA at any site	monocyte cell count || id:ieu-b-31	Weighted mode	16	0.0242851	0.0447287	0.595146	1.02458	0.938584	1.11846
OA at any site	lymphocyte cell count || id:ieu-b-32	Inverse variance weighted	16	-0.0153655	0.0195491	0.431872	0.984752	0.947734	1.02322
OA at any site	lymphocyte cell count || id:ieu-b-32	MR Egger	16	0.0936428	0.0613849	0.149404	1.09817	0.973681	1.23857
OA at any site	lymphocyte cell count || id:ieu-b-32	Weighted median	16	-0.0085802	0.023617	0.716376	0.991457	0.946609	1.03843
OA at any site	lymphocyte cell count || id:ieu-b-32	Weighted mode	16	-0.0520905	0.0501084	0.315014	0.949243	0.860447	1.0472
OA at any site	eosinophil cell count || id:ieu-b-33	Inverse variance weighted (multiplicative random effects)	16	0.0314156	0.0213454	0.141082	1.03191	0.989633	1.076
OA at any site	eosinophil cell count || id:ieu-b-33	MR Egger	16	0.276301	0.0701973	0.00149209	1.31824	1.1488	1.51269
OA at any site	eosinophil cell count || id:ieu-b-33	Weighted median	16	0.0296623	0.023017	0.197497	1.03011	0.984668	1.07764
OA at any site	eosinophil cell count || id:ieu-b-33	Weighted mode	16	0.0445921	0.0349705	0.221659	1.0456	0.976334	1.11978
OA at any site	neutrophil cell count || id:ieu-b-34	Inverse variance weighted (multiplicative random effects)	18	0.0363674	0.0305461	0.23382	1.03704	0.976771	1.10102
OA at any site	neutrophil cell count || id:ieu-b-34	MR Egger	18	0.0887738	0.109857	0.430893	1.09283	0.881134	1.3554
OA at any site	neutrophil cell count || id:ieu-b-34	Weighted median	18	0.0492465	0.025957	0.0577973	1.05048	0.998372	1.10531
OA at any site	neutrophil cell count || id:ieu-b-34	Weighted mode	18	0.0706148	0.0496319	0.172894	1.07317	0.973689	1.18281
