# Supplementary material for: Genetic Biomarkers and Circulating White Blood Cells in Osteoarthritis: A Bioinformatics and Mendelian Randomization Analysis
Source: Biomedicines. 2025 Jan 2;13(1):90. doi: 10.3390/biomedicines13010090 (PMC11760900; doi:10.3390/biomedicines13010090)
Supplement: Supplementary file 1 [file biomedicines-13-00090-s001.zip › Table S13.xlsx]

## Sheet: Sheet1
Supplementary Table S13. MR results of causal effects of hip OA on white blood cell
exposure	outcome	method	nsnp	b	se	pval	or	or_lci95	or_uci95
Hip OA	basophil cell count || id:ieu-b-29	Inverse variance weighted (multiplicative random effects)	22	0.0128903	0.0106127	0.224514	1.01297	0.992121	1.03427
Hip OA	basophil cell count || id:ieu-b-29	MR Egger	22	-0.00128864	0.0343916	0.970482	0.998712	0.93361	1.06835
Hip OA	basophil cell count || id:ieu-b-29	Weighted median	22	0.00328388	0.0103299	0.750561	1.00329	0.98318	1.02381
Hip OA	basophil cell count || id:ieu-b-29	Weighted mode	22	-0.00238306	0.0160448	0.883345	0.99762	0.966735	1.02949
Hip OA	white blood cell count || id:ieu-b-30	Inverse variance weighted (multiplicative random effects)	20	0.0132373	0.0125847	0.292864	1.01333	0.988636	1.03863
Hip OA	white blood cell count || id:ieu-b-30	MR Egger	20	-0.00654402	0.0409691	0.874872	0.993477	0.916821	1.07654
Hip OA	white blood cell count || id:ieu-b-30	Weighted median	20	0.0223993	0.0111007	0.0436088	1.02265	1.00064	1.04515
Hip OA	white blood cell count || id:ieu-b-30	Weighted mode	20	0.0133344	0.0180488	0.469059	1.01342	0.9782	1.04992
Hip OA	monocyte cell count || id:ieu-b-31	Inverse variance weighted (multiplicative random effects)	22	0.00773173	0.0097244	0.426563	1.00776	0.988736	1.02715
Hip OA	monocyte cell count || id:ieu-b-31	MR Egger	22	-0.00973846	0.0315553	0.760805	0.990309	0.930915	1.05349
Hip OA	monocyte cell count || id:ieu-b-31	Weighted median	22	0.00724761	0.00954927	0.44787	1.00727	0.988597	1.0263
Hip OA	monocyte cell count || id:ieu-b-31	Weighted mode	22	0.000847466	0.0151491	0.955917	1.00085	0.971567	1.03101
Hip OA	lymphocyte cell count || id:ieu-b-32	Inverse variance weighted (multiplicative random effects)	21	0.00358225	0.0121113	0.7674	1.00359	0.980046	1.0277
Hip OA	lymphocyte cell count || id:ieu-b-32	MR Egger	21	-0.00694785	0.0389506	0.860316	0.993076	0.920083	1.07186
Hip OA	lymphocyte cell count || id:ieu-b-32	Weighted median	21	0.0032696	0.0106931	0.759782	1.00327	0.982467	1.02452
Hip OA	lymphocyte cell count || id:ieu-b-32	Weighted mode	21	3.53734e-05	0.0160456	0.998263	1.00004	0.969074	1.03199
Hip OA	eosinophil cell count || id:ieu-b-33	Inverse variance weighted (multiplicative random effects)	21	0.00644306	0.00977197	0.509677	1.00646	0.98737	1.02593
Hip OA	eosinophil cell count || id:ieu-b-33	MR Egger	21	0.0369734	0.0310305	0.248122	1.03767	0.976436	1.10273
Hip OA	eosinophil cell count || id:ieu-b-33	Weighted median	21	0.00853827	0.00997663	0.392093	1.00857	0.989045	1.02849
Hip OA	eosinophil cell count || id:ieu-b-33	Weighted mode	21	0.0158777	0.0145595	0.288443	1.016	0.987421	1.04542
Hip OA	neutrophil cell count || id:ieu-b-34	Inverse variance weighted (multiplicative random effects)	20	0.0115218	0.0122497	0.346921	1.01159	0.98759	1.03617
Hip OA	neutrophil cell count || id:ieu-b-34	MR Egger	20	-0.00121759	0.0399868	0.976044	0.998783	0.923493	1.08021
Hip OA	neutrophil cell count || id:ieu-b-34	Weighted median	20	0.0128779	0.0109143	0.238033	1.01296	0.991522	1.03486
Hip OA	neutrophil cell count || id:ieu-b-34	Weighted mode	20	0.0152878	0.0159185	0.348929	1.01541	0.984213	1.04759
