# Supplementary material for: Genetic Biomarkers and Circulating White Blood Cells in Osteoarthritis: A Bioinformatics and Mendelian Randomization Analysis
Source: Biomedicines. 2025 Jan 2;13(1):90. doi: 10.3390/biomedicines13010090 (PMC11760900; doi:10.3390/biomedicines13010090)
Supplement: Supplementary file 1 [file biomedicines-13-00090-s001.zip › Table S14.xlsx]

## Sheet: Sheet1
Supplementary Table S14. MR results of causal effects of knee OA on white blood cell
exposure	outcome	method	nsnp	b	se	pval	or	or_lci95	or_uci95
Knee OA	basophil cell count || id:ieu-b-29	Inverse variance weighted	16	-0.0117008	0.011649	0.315163	0.988367	0.966057	1.01119
Knee OA	basophil cell count || id:ieu-b-29	MR Egger	16	-0.0978625	0.0648033	0.153243	0.906774	0.798614	1.02958
Knee OA	basophil cell count || id:ieu-b-29	Weighted median	16	-0.0299275	0.0147021	0.0417915	0.970516	0.942949	0.998889
Knee OA	basophil cell count || id:ieu-b-29	Weighted mode	16	-0.0414806	0.0235167	0.0981031	0.959368	0.916152	1.00462
Knee OA	white blood cell count || id:ieu-b-30	Inverse variance weighted (multiplicative random effects)	14	0.0249511	0.0265014	0.346447	1.02527	0.973369	1.07993
Knee OA	white blood cell count || id:ieu-b-30	MR Egger	14	-0.216611	0.140195	0.148282	0.805243	0.611774	1.0599
Knee OA	white blood cell count || id:ieu-b-30	Weighted median	14	0.0496057	0.0207073	0.0165948	1.05086	1.00906	1.09438
Knee OA	white blood cell count || id:ieu-b-30	Weighted mode	14	0.102854	0.0372792	0.0162555	1.10833	1.03023	1.19234
Knee OA	monocyte cell count || id:ieu-b-31	Inverse variance weighted	16	0.00816392	0.012102	0.499935	1.0082	0.984564	1.0324
Knee OA	monocyte cell count || id:ieu-b-31	MR Egger	16	-0.162534	0.0552049	0.0106679	0.849988	0.762819	0.947118
Knee OA	monocyte cell count || id:ieu-b-31	Weighted median	16	0.0172187	0.0140951	0.221855	1.01737	0.989646	1.04587
Knee OA	monocyte cell count || id:ieu-b-31	Weighted mode	16	0.0249437	0.0259687	0.352017	1.02526	0.974379	1.07879
Knee OA	lymphocyte cell count || id:ieu-b-32	Inverse variance weighted (multiplicative random effects)	14	0.0148527	0.0179492	0.407962	1.01496	0.979877	1.05131
Knee OA	lymphocyte cell count || id:ieu-b-32	MR Egger	14	-0.166389	0.0926896	0.0978416	0.846717	0.706056	1.0154
Knee OA	lymphocyte cell count || id:ieu-b-32	Weighted median	14	0.0040387	0.0166181	0.807981	1.00405	0.971871	1.03729
Knee OA	lymphocyte cell count || id:ieu-b-32	Weighted mode	14	-0.0216643	0.025206	0.405641	0.978569	0.931399	1.02813
Knee OA	eosinophil cell count || id:ieu-b-33	Inverse variance weighted (multiplicative random effects)	16	0.0321646	0.0199009	0.106043	1.03269	0.993182	1.07376
Knee OA	eosinophil cell count || id:ieu-b-33	MR Egger	16	0.112078	0.115718	0.34921	1.1186	0.891607	1.40338
Knee OA	eosinophil cell count || id:ieu-b-33	Weighted median	16	0.0217728	0.0188387	0.247783	1.02201	0.984963	1.06045
Knee OA	eosinophil cell count || id:ieu-b-33	Weighted mode	16	-0.0119491	0.0355212	0.741234	0.988122	0.921668	1.05937
Knee OA	neutrophil cell count || id:ieu-b-34	Inverse variance weighted (multiplicative random effects)	16	0.0279791	0.0249003	0.261164	1.02837	0.97939	1.07981
Knee OA	neutrophil cell count || id:ieu-b-34	MR Egger	16	-0.172029	0.136847	0.229289	0.841954	0.643875	1.10097
Knee OA	neutrophil cell count || id:ieu-b-34	Weighted median	16	0.0360808	0.0198252	0.0687678	1.03674	0.997227	1.07782
Knee OA	neutrophil cell count || id:ieu-b-34	Weighted mode	16	0.107787	0.0980565	0.288995	1.11381	0.91906	1.34983
