# Supplementary material for: Genetic Biomarkers and Circulating White Blood Cells in Osteoarthritis: A Bioinformatics and Mendelian Randomization Analysis
Source: Biomedicines. 2025 Jan 2;13(1):90. doi: 10.3390/biomedicines13010090 (PMC11760900; doi:10.3390/biomedicines13010090)
Supplement: Supplementary file 1 [file biomedicines-13-00090-s001.zip › Table S2.xlsx]

## Sheet: Sheet1
Supplementary Table S2. DEGs between OA and normal tissue.
Tag	logFC	AveExpr	P.Value
PAPSS1	1.06437	11.6229	1.14578e-30
FOS	2.21878	14.1943	8.58612e-30
PER3	2.04943	10.6232	1.54989e-29
SNORA72	-1.49824	5.67473	4.88743e-29
CYP4B1	-2.09163	8.5659	1.51977e-28
MIR1304 /// SNORA1 /// SNORA18 /// SNORA32 /// SNORA40 /// SNORA8 /// SNORD5 /// TAF1D	-1.22859	10.4447	2.68907e-27
LINC-PINT	-1.68639	9.1515	4.75595e-27
LOC101060391	-2.0822	6.15813	4.3694e-26
COL1A2	1.24747	14.7474	6.49441e-26
TBC1D8	-1.52925	8.65364	7.07008e-26
COL3A1	1.70741	14.6295	8.30639e-26
PTPLAD1	1.26444	11.7043	8.79683e-26
HNRNPA1	-1.0344	11.1628	1.13466e-25
DNER	-1.70901	4.52894	1.3174e-25
ARL2BP	1.00481	10.9567	1.38014e-25
TRAPPC1	1.24824	10.5539	3.37316e-25
LSP1	1.41671	10.8515	4.68071e-25
CHID1	1.22015	10.4685	7.42584e-25
ARNTL	-1.91565	8.96387	8.13524e-25
ALDH18A1	1.25354	10.5485	8.54137e-25
DIO2	2.67297	10.8448	2.57189e-24
PCOLCE	1.67506	13.0627	2.58088e-24
CDK14	1.41397	11.1193	2.74014e-24
MAGED1	1.31815	12.2527	4.66195e-24
TMEM119	2.50177	10.6059	1.58444e-23
EGR1	1.89193	14.0689	2.16581e-23
DAB2 /// LOC101926921	1.26049	13.2877	2.39183e-23
OLFML2B	2.20019	11.9031	2.54581e-23
KLF15	-1.99836	8.43447	5.34861e-23
PPM1B	-1.08418	9.97057	6.43834e-23
TRANK1	1.01555	9.03059	8.27908e-23
CORO6	-2.46427	8.03853	9.63265e-23
PLD3	1.32077	11.5217	9.84753e-23
FBXL14	1.08257	10.5315	1.1068e-22
KDELR2	1.09018	12.5518	2.1702e-22
COL1A1	2.15559	14.0671	2.19747e-22
SLCO4A1	-2.24544	8.3829	4.03217e-22
CCDC80	1.78395	12.6467	4.34367e-22
TTC3 /// TTC3P1	1.14314	12.6306	4.63575e-22
CHST7	-1.20432	9.03555	7.07134e-22
PLIN2	-1.71092	10.7038	8.08702e-22
ADH4	-1.08242	7.65824	2.23949e-21
PIGA	-1.02346	8.55825	2.53131e-21
LINC01279	2.00761	12.5602	8.251e-21
PDIA6	1.01643	12.3436	1.02061e-20
MTHFD2	-1.59354	10.8156	1.04886e-20
THY1	2.51963	12.1059	1.063e-20
EGLN3	-1.35771	7.51793	1.09929e-20
EFEMP2	1.27342	11.4229	1.17638e-20
NUCB1	1.02918	11.8476	1.58414e-20
MKNK2	-1.24449	12.3882	1.67861e-20
HILPDA	-1.88049	9.96085	2.19564e-20
NAP1L3	1.96861	9.76285	2.28344e-20
B3GALNT1	1.60318	8.67412	2.37697e-20
RPL17 /// RPL17-C18orf32 /// SNORD58A /// SNORD58B /// SNORD58C	-1.31514	8.18521	3.17341e-20
RPGR	-1.43731	7.1486	3.60677e-20
CYP4Z1	-1.13882	5.71131	3.70538e-20
SNHG12 /// SNORA16A /// SNORA44 /// SNORA61	-1.25356	9.44419	5.59429e-20
TBC1D24	1.16827	9.11431	5.89834e-20
CDH11	2.13477	12.3971	9.40189e-20
SCRG1	3.28055	11.6466	2.33584e-19
RAP2A	1.03822	11.2567	3.04443e-19
EXTL2	1.02324	10.4793	3.19455e-19
KDELR3	1.63109	11.9104	3.81611e-19
CBX6	1.00398	11.1919	7.23609e-19
ARRDC2	-1.06006	9.71554	7.51204e-19
MRC2	1.17376	13.0805	7.81436e-19
TAF1D	-1.22402	7.59363	7.83574e-19
SEPT8	1.12948	10.9267	7.87924e-19
TRERF1	1.46828	8.57031	1.01526e-18
GKAP1	-1.3902	7.49127	1.04272e-18
EMILIN1	1.39508	9.84775	1.29674e-18
RCN3	1.30584	11.2177	1.32727e-18
CX3CR1	2.42056	9.79267	1.35624e-18
PRMT6	1.3943	8.85602	1.37259e-18
CD47	1.17658	12.0503	1.37393e-18
GADD45A	-1.71658	11.005	2.25491e-18
LAMA4	1.26133	11.724	2.41871e-18
RCBTB2	1.0582	10.3728	3.61166e-18
ACTA2 /// ACTA2	-2.32246	6.46781	3.7261e-18
FKBP14	1.5734	10.0487	5.36627e-18
C10orf10	-2.3523	11.6519	5.53498e-18
SUMF1	1.00674	10.8719	5.61735e-18
SLC39A13	1.14743	10.3583	5.83513e-18
IFRD1	-1.58334	9.59164	8.44349e-18
BNIP3	-1.29761	10.41	9.15928e-18
IGFBP4	1.6057	13.5371	1.00125e-17
GLIPR1	1.74605	11.9431	1.00839e-17
SFRP1	2.43002	12.4958	1.26934e-17
TMCO3	1.25523	11.6745	1.95242e-17
MIR4800 /// MXD4	1.01193	10.4699	2.04823e-17
SGK1	1.89367	12.6946	2.16075e-17
ANKH	1.66402	13.0966	2.52928e-17
LTBP3	1.25919	11.8641	3.52379e-17
TMEM260	1.04538	9.68869	3.86412e-17
STC1	-2.55035	8.70049	4.86872e-17
TNFRSF19	2.1004	9.68012	4.8936e-17
FBXO31	-1.04801	9.72493	5.13739e-17
FOSB	3.49832	12.5247	6.19013e-17
RP11-504A18.1	-1.46516	5.52116	6.40058e-17
ARHGAP22	1.27107	8.53975	7.4034e-17
PLTP	1.38611	13.4865	7.46732e-17
RRAD	-2.09328	8.27787	7.76962e-17
TRIM63	-4.0296	6.86087	8.3866e-17
LOC100289230	-1.23499	5.98159	1.34598e-16
GLB1 /// TMPPE	1.00233	10.9356	1.36025e-16
ACKR4	-2.15663	6.59945	1.39796e-16
VKORC1	1.10672	12.889	1.45887e-16
KANK3	-1.00335	8.00183	1.67767e-16
ITPKC	-1.25331	8.77555	1.88973e-16
CLIP1	-1.02726	10.4881	1.89566e-16
LFNG	1.40544	10.6703	1.9432e-16
ST5	1.07977	10.6483	2.29582e-16
PPIC	1.21181	12.4341	2.60221e-16
PRDX4	1.00442	12.5033	2.754e-16
GLT8D2	1.38276	11.8088	3.1133e-16
SYTL2	1.17228	11.4202	3.31042e-16
TMEM176B	1.8368	12.1142	3.47827e-16
MAB21L2	2.71967	10.6869	3.89326e-16
CMTR2	1.03519	9.23273	4.02269e-16
IRS2	-1.26521	10.6454	4.71118e-16
EVA1C	-1.08269	8.70051	4.74858e-16
SCN3B	-1.12823	6.72628	4.89282e-16
DDIT3	-1.09563	9.36291	5.31527e-16
WEE1	-1.30924	9.12584	5.86192e-16
KBTBD7	1.30152	8.12887	7.65246e-16
EPHA3	1.99748	10.751	7.95517e-16
VEGFA	-1.75621	10.6288	8.97323e-16
CSF1R	1.61092	12.2286	9.39574e-16
FCER1A	2.51733	9.39958	9.6941e-16
C1orf85	1.12955	10.5235	1.0115e-15
FSCN1	1.46885	9.53443	1.05024e-15
CD4	1.31031	10.9401	1.18361e-15
TLR7	2.41441	9.3751	1.25937e-15
FIGF /// PIR-FIGF	-1.67501	8.04375	1.33575e-15
AHR	1.01352	11.4916	2.04448e-15
CXXC5	1.0744	12.1852	2.07038e-15
SCG2	3.36249	10.4176	2.09728e-15
HRC	-1.65351	7.58412	2.102e-15
NID2	2.0816	11.3614	2.1115e-15
WNT5B	1.73697	9.30979	2.29516e-15
CFI	1.97183	12.2135	2.58514e-15
ABCA5	-1.12041	8.35517	2.63121e-15
NBPF3	1.14237	7.98109	2.74007e-15
ITPKB	1.01506	10.0543	2.88489e-15
ACTC1	-2.08117	9.40115	3.03251e-15
TMEM87B	1.22262	9.04959	4.12779e-15
ATG4C	1.00881	8.31769	4.13509e-15
STRIP2	-1.53607	5.47366	4.14241e-15
XIRP1	-2.64485	8.21499	4.45551e-15
NUS1 /// NUS1P3	1.30313	8.02942	4.85871e-15
BCL6	-1.39231	12.2128	4.88182e-15
AK057978 /// MKLN1	-1.28589	7.81987	5.14605e-15
FLT1	-1.50068	9.32463	5.28059e-15
COL6A2	1.24176	14.0515	6.14093e-15
TNC	1.25295	13.2375	6.66505e-15
DUSP6	1.13907	12.3258	7.20974e-15
GMNN	-1.32463	9.03227	7.46592e-15
SLC19A2	-2.36562	9.11517	9.2648e-15
MARCKS	1.18173	12.8557	9.4423e-15
LOC285147	-1.1199	6.92364	1.00834e-14
ANKRD2	-2.52158	7.24011	1.16017e-14
FAM198B	1.06582	12.3368	1.25257e-14
SCN4A	-1.23873	6.52867	1.27453e-14
CAPN3	-1.89517	8.2138	1.34711e-14
TMEM176A	1.39239	11.9487	1.54751e-14
PLOD1	1.09292	10.389	1.57949e-14
RIMKLB	-1.02222	9.11808	1.59673e-14
CBLB	-1.12505	10.4966	1.6734e-14
MYH1	-4.37099	5.23766	1.68327e-14
SRL	-1.60675	7.72189	1.77091e-14
CRISPLD1	2.27784	11.8273	1.80608e-14
DCUN1D1	1.13678	10.2512	1.85512e-14
HOXC10	1.71427	10.7529	1.88742e-14
BBX	1.11215	11.5825	2.06893e-14
AASS	-1.03835	8.68139	2.83488e-14
RP11-164P12.4	-1.6197	4.4914	3.08209e-14
ARHGAP18	1.1616	11.3067	3.09791e-14
WLS	1.20068	10.6306	3.17322e-14
FOXS1	1.0609	7.82366	3.41802e-14
TMED3	1.06567	9.95827	3.55447e-14
TP63	-1.36559	7.83026	3.73484e-14
LINC00645	-1.10305	4.80871	3.88127e-14
MYOZ2	-3.09862	5.69018	3.96423e-14
IL11RA	1.1012	10.1621	3.99852e-14
PTGS1	1.74075	10.1982	4.36426e-14
CDK6	1.12872	9.30947	4.42756e-14
DES /// SUPT20H	-2.50081	8.61807	4.64437e-14
TBC1D8B	1.08836	9.25508	5.3511e-14
IER2	1.48608	13.2004	5.70487e-14
GMPR	-1.64707	8.07347	5.96779e-14
LINC00948	-2.32453	6.93851	6.32443e-14
SEC16B	1.13475	9.40485	6.46965e-14
SAA1 /// SAA2 /// SAA2-SAA4	-2.06839	6.52031	6.61878e-14
MYO18B	-1.91338	6.41566	6.96283e-14
RNF24	1.23247	10.2758	6.96472e-14
GPR34	2.1913	10.9015	7.0687e-14
MBNL1-AS1	-1.19803	9.40776	7.20749e-14
ERV3-2	-1.73437	6.71048	7.95982e-14
DOK7 /// LOC102724043	-1.1341	6.34603	8.75824e-14
CMYA5	-2.59737	9.29441	9.35681e-14
ADCY2	-1.26329	8.87277	9.44447e-14
FLRT2 /// LOC100506718	2.0242	11.2853	9.84212e-14
SHISA3	-1.83383	4.86154	1.00882e-13
FITM1	-1.53791	7.74992	1.03225e-13
PFKFB3	-1.37117	11.1336	1.27284e-13
GAL3ST4	1.56698	10.0635	1.4474e-13
ADM	-2.00186	10.2567	1.49449e-13
EDNRB	-1.40774	9.44133	1.68646e-13
MYF6	-2.28763	6.74669	1.70759e-13
UNC5C	1.168	8.98147	1.7872e-13
IP6K3	-2.25305	6.55077	1.8321e-13
LDB3	-3.08015	8.46328	1.83457e-13
GLCCI1	1.76789	11.017	2.41407e-13
CXCL12	1.08496	14.0543	2.61578e-13
HTRA1	1.12115	14.2924	2.67445e-13
ARHGAP28	2.21101	9.8227	2.72666e-13
TMEM98	1.19315	10.7987	2.85924e-13
PDLIM7	1.22903	9.75019	3.00176e-13
MYH6	-1.68465	6.62725	3.04878e-13
BAI3	2.22954	8.93794	3.29636e-13
HSPB3	-1.68974	7.08719	3.30718e-13
MINOS1-NBL1 /// NBL1	1.0578	13.4883	3.43723e-13
TNNT3	-2.15347	8.35922	3.68736e-13
C12orf66	-1.11645	7.97092	4.05878e-13
CACNA1S	-1.57189	7.01151	4.18697e-13
ACTG1P4 /// AMY1A /// AMY1B /// AMY1C /// AMY2A /// AMY2B	-1.03726	7.68614	4.19289e-13
CKM	-4.99237	6.32515	4.49449e-13
ADCY7	1.24279	10.8578	4.58365e-13
IGSF8	1.0131	9.193	4.88195e-13
UNC45B	-2.456	5.38967	4.89887e-13
HNRNPU-AS1	-1.22116	8.99829	5.05806e-13
CTSD	1.06633	10.9958	5.19591e-13
PCDHGA10 /// PCDHGA11 /// PCDHGA12 /// PCDHGA3 /// PCDHGA5 /// PCDHGA6 /// PCDHGC3	1.48072	8.14135	5.81093e-13
LL22NC03-N27C7.1 /// ZNF70	1.11425	9.0956	6.09569e-13
LOXL4	-1.05424	8.711	6.74223e-13
LOC100132891	1.38528	8.58266	6.95915e-13
ARPP21	-1.65163	7.29298	7.33272e-13
TXLNB	-2.88424	6.12071	7.40838e-13
LACC1	1.41287	9.60748	7.89316e-13
PKM	1.28419	12.9015	7.90113e-13
PRSS23	1.14336	12.7185	8.01448e-13
SMPX	-3.13594	6.96436	8.28255e-13
EPHX1	1.22834	12.2809	8.55357e-13
SFRP2	1.80915	12.8955	8.64549e-13
HHATL	-2.02698	7.13565	9.4077e-13
SERPINH1	1.44866	11.9258	1.1063e-12
ENO3	-3.34425	7.11596	1.15098e-12
CNKSR3	-1.49589	8.55188	1.17885e-12
KCNE4	1.74899	10.503	1.21396e-12
EFNA1	-1.08382	9.29786	1.23954e-12
TNNC2	-3.76917	7.36039	1.28025e-12
JPH1	-2.76041	5.95719	1.31711e-12
PITX2	-2.0722	4.27751	1.45258e-12
TEF	1.40796	10.0958	1.56759e-12
SYNE2	-1.39357	9.55099	1.70102e-12
PCDHGA3	1.2214	8.15934	1.8511e-12
C8orf22	-2.34124	7.01034	2.15916e-12
DBP	1.70089	10.1004	2.19185e-12
COL14A1	1.10027	12.8804	2.20278e-12
TNNT1	-3.87491	6.84624	2.26031e-12
NT5DC2	1.33532	9.16664	2.39484e-12
SLC38A6	1.15868	9.86146	2.67306e-12
KIRREL	1.0476	10.4156	2.68861e-12
NREP	1.81998	11.2709	2.72173e-12
POPDC3	-2.15547	6.95276	2.75387e-12
GPC3	-1.30286	8.00857	2.77647e-12
DUSP26	-1.37926	7.5119	2.91357e-12
COL5A2	1.47906	13.2108	2.95813e-12
ADAP2	1.50908	10.8634	3.92303e-12
OSR2	1.25856	12.2126	3.98537e-12
LOC100507537	-2.3267	4.24397	4.10776e-12
MXRA5	1.77659	13.0833	4.45691e-12
LDLRAD4	1.17644	10.4569	4.48533e-12
TNNI2	-3.47226	6.71858	4.83626e-12
TMEM45A	1.33767	11.9988	4.93955e-12
SLC16A4	1.12262	9.9578	5.10929e-12
BBS5	1.01916	6.84693	5.26854e-12
GLIS2	1.14506	11.0449	5.44759e-12
COX6A2	-2.74548	7.67568	5.50646e-12
SLC2A10	1.0265	10.3135	5.92196e-12
FAM13C	1.24365	10.8577	5.93527e-12
TGFB1	1.03708	10.5197	6.05341e-12
DNAJB5	-1.10394	8.33466	6.18765e-12
XIRP2	-4.2333	5.26063	6.21392e-12
CYBA	1.11238	11.9186	6.24807e-12
MYL1	-4.04587	7.22843	6.38858e-12
ADM5	-1.02517	8.09344	6.39943e-12
BLNK	1.54538	9.12301	6.41253e-12
RGS2	1.537	12.129	6.44964e-12
KBTBD12	-1.57316	5.78284	6.56615e-12
ST6GALNAC3	-1.26841	6.58712	6.56729e-12
TTN	-3.98311	7.93548	6.93143e-12
NEXN	-1.83654	9.87024	7.30925e-12
RPL3L	-1.39893	6.5219	7.46217e-12
CD248	1.25719	12.4944	7.61076e-12
MYH2	-4.76233	6.15663	7.88878e-12
SH3BGR	-1.97842	7.66467	8.07024e-12
HRASLS	-1.7818	5.24577	9.13838e-12
GPC6	1.81616	10.7144	9.79395e-12
SAA1 /// SAA2	-1.68317	7.05801	1.00579e-11
NEB	-3.8359	7.00705	1.16369e-11
C2	1.12495	11.4296	1.16419e-11
CFL2	-1.32736	10.4287	1.17715e-11
BMP2K	1.17021	10.3579	1.23285e-11
ADCK3	-1.08578	10.193	1.2943e-11
MYL2	-4.60797	7.34443	1.32524e-11
ART3	-2.1404	5.50397	1.39188e-11
CDON	1.62299	11.5018	1.60853e-11
COL5A1	1.9847	12.1654	1.61063e-11
STAB1	1.12953	12.5006	1.63999e-11
GLI3	1.21051	10.8274	1.7553e-11
MYBPC1	-4.55877	6.65846	1.76269e-11
TUBB2A	1.30776	12.3162	1.84595e-11
DNM3OS	1.76923	9.38041	1.91484e-11
ABLIM2	-1.25134	8.38847	2.01388e-11
CA3	-4.66774	4.93624	2.11845e-11
MYH7	-2.7612	7.04468	2.13228e-11
ASB5	-3.9016	4.52609	2.17443e-11
LMCD1	-1.22561	10.2089	2.32392e-11
TCAP	-2.5933	8.3307	2.37074e-11
PDE7B	1.1538	10.1325	2.62406e-11
CLDN5	-1.39892	9.8492	2.65506e-11
BAG3	-1.02248	11.1903	2.72745e-11
ACTA1	-4.72422	6.73772	2.76976e-11
MB	-3.88302	7.97225	2.7969e-11
LMOD2	-2.82114	5.60309	2.82284e-11
SYK	1.13795	10.4609	2.87238e-11
SMOC1	1.48567	11.2817	2.93947e-11
GALNT10	1.26708	11.5293	3.47456e-11
MYLPF	-3.01919	8.05663	3.78535e-11
LINC01405	-2.56284	5.59593	3.80979e-11
LPAR5	1.7514	8.82873	3.92569e-11
VCAM1	1.9611	12.8074	3.93554e-11
IGF1	1.27017	12.8053	3.9744e-11
RRAS2	-1.14646	9.27398	4.05209e-11
CERCAM	1.23352	10.1938	4.43882e-11
ZNF423	1.02561	11.0972	4.48457e-11
CHPF	1.02247	9.69989	4.87213e-11
SLC44A3	1.10753	7.71731	4.90638e-11
SMTNL1	-1.88046	7.40711	5.01171e-11
GPX8	1.19315	11.095	5.24792e-11
KLF5	-1.32798	7.94494	5.27108e-11
PCDHGC3	1.21503	8.4658	5.39176e-11
MYOZ1	-2.67528	8.0528	5.85645e-11
S100A12	-1.50461	6.5356	5.92851e-11
SELP	1.19838	10.7177	5.93513e-11
CD14	1.26942	12.7366	6.00479e-11
PMEPA1	1.02313	11.6316	6.15256e-11
PTPN3	-1.04075	8.3709	6.15862e-11
RYR1	-2.58326	7.09772	6.8743e-11
GOLM1	1.29877	11.0641	7.47722e-11
NR1D2	1.63592	11.0355	8.11817e-11
INSR	-1.07959	10.213	9.11932e-11
USP13	-1.41295	10.0216	9.69789e-11
UNC93B1	1.32253	9.9534	9.70629e-11
CAND2	-1.36837	8.81085	1.00744e-10
BEND6	1.55101	8.19553	1.02439e-10
GALNT1	1.06579	11.6059	1.04062e-10
LOC643659	-1.08521	4.87795	1.10446e-10
EGR2	2.12501	10.5574	1.11585e-10
DHRS7C	-1.28651	6.56366	1.2018e-10
NBL1	1.02532	12.273	1.22026e-10
PLD1	1.07078	9.59648	1.23877e-10
RNASET2	1.33175	11.938	1.26751e-10
DKFZp451A211 /// LOC101928841	-1.10951	6.39397	1.27441e-10
RNA45S5	-1.43049	8.79303	1.31715e-10
FAP	1.29755	11.045	1.32014e-10
ASB2	-1.57511	7.43835	1.3442e-10
DLX4	1.85616	10.3673	1.34639e-10
PRKAA2	-1.93015	7.35178	1.38898e-10
PRTFDC1	1.00087	8.87344	1.39442e-10
APOBEC2	-1.6375	7.89468	1.43634e-10
WISP1	2.39464	10.0234	1.54715e-10
SLC25A4	-1.48163	9.01727	1.66856e-10
CSRP3	-3.70249	6.39248	1.76946e-10
MYOT	-4.05236	6.66302	1.8018e-10
AGPAT9	-1.42776	7.50378	1.88832e-10
DPT	1.25785	12.8386	2.00773e-10
CDC42EP3	-1.39887	9.23979	2.10075e-10
GRTP1	-1.28869	6.12275	2.21767e-10
TUSC3	1.39378	9.01002	2.22979e-10
BHLHE22	1.07418	8.7721	2.25935e-10
SMTNL2	-1.61368	8.30165	2.37776e-10
PLXDC1	1.35578	10.8607	2.38225e-10
CHST2	2.00471	10.9279	2.55398e-10
LOC285556	-2.72633	4.77007	2.73845e-10
CXCL16	1.10625	10.5515	2.75875e-10
TMEM38A	-1.33207	7.3766	2.81191e-10
RASSF2	1.07901	10.1669	3.00349e-10
DOCK10	1.22908	8.98331	3.07759e-10
E2F8	-1.22268	5.12842	3.23445e-10
RBM24	-2.549	7.88713	3.4289e-10
LGALS3BP	1.08526	11.8221	3.43693e-10
HFE2	-2.56688	6.90844	3.55914e-10
RPS11	-1.50638	8.67323	3.72566e-10
TLR3	1.13573	9.17791	3.81392e-10
ADAMTS9	-1.51677	8.72417	3.86939e-10
ACTN2	-2.66633	8.19138	4.44688e-10
TRIM72	-1.15845	8.04314	4.80565e-10
CYBB	1.61579	11.7275	4.8756e-10
GPR125	1.18265	10.0407	4.99435e-10
PDK4	-2.08873	11.4739	5.22507e-10
PLAU	1.12107	11.2269	5.3832e-10
DES	-2.29946	8.64463	5.38336e-10
CASQ1	-2.77849	6.42196	5.47053e-10
PLXNC1	1.38064	9.82944	5.52839e-10
MYBPC2	-2.61006	6.39741	5.5315e-10
HSPB7	-2.30241	8.56521	5.55965e-10
CKMT2	-2.13145	7.1084	5.60622e-10
TRDN	-3.69054	5.32672	5.74254e-10
ANKRD1	-1.55009	5.25637	6.32492e-10
SLN	-2.93197	10.1948	6.38938e-10
EEF1A2	-2.16205	7.71852	6.62776e-10
TMOD4 /// VPS72	-2.4068	6.35829	6.68306e-10
TPSAB1	2.1041	11.6858	6.83431e-10
BNC2	1.20478	9.66668	6.83942e-10
PYGM	-2.72254	8.30577	7.15342e-10
HIST2H2BE	-1.00701	7.79739	7.23677e-10
SYNPO2L	-1.51498	8.08236	7.31517e-10
MYH6 /// MYH7	-4.39585	5.60094	7.59915e-10
ZBTB16	-2.42678	9.9481	7.96736e-10
ANXA3	-1.63468	6.16203	8.56888e-10
HK2	-1.42515	9.04376	8.74003e-10
CMTM4	1.47355	9.83261	8.9602e-10
LPPR4	1.34331	9.18954	9.22095e-10
MYOM1	-1.6807	8.09055	9.34025e-10
C20orf166	-1.24057	7.97553	9.43688e-10
PRSS35	1.97801	7.16346	9.59191e-10
LMOD3	-1.02071	5.88534	9.66132e-10
NEDD9	-1.33565	9.79424	9.74432e-10
SNAI2	1.25384	11.666	9.81187e-10
ACTN3	-1.77294	7.07523	9.9121e-10
FUCA1	1.02661	11.8039	1.07791e-09
SAMD9L	1.02817	9.56366	1.15772e-09
SERTAD4	1.56324	10.0319	1.16283e-09
DISP1	1.01157	9.20752	1.21439e-09
GXYLT2	2.03688	10.7314	1.21511e-09
RBM20	-1.36422	5.32086	1.2399e-09
S100A1	-1.05097	8.03141	1.27599e-09
TPSAB1 /// TPSB2	2.11604	11.6523	1.33622e-09
PNMAL1	1.76153	8.43598	1.33729e-09
SLC8A1	1.05026	9.71112	1.34163e-09
SOD2	-1.0234	10.1719	1.43065e-09
FZD2	1.06905	8.45383	1.4343e-09
OAF	1.04614	10.9098	1.60871e-09
AIF1	1.01027	11.6385	1.62225e-09
PTPRD	1.74228	10.3266	1.65893e-09
TNNI1	-3.08463	7.14838	1.68393e-09
SLC2A12	1.99642	10.2098	1.81785e-09
TACSTD2	-1.80994	7.55629	1.84308e-09
PTGDS	2.27875	13.2015	1.94757e-09
SEMA3A	2.09741	9.29324	2.02239e-09
TNNC1	-3.64847	6.59007	2.05329e-09
SLC37A2	1.18478	8.44097	2.10753e-09
RPLP2	-1.11313	7.58806	2.11251e-09
FZD8 /// MIR4683	1.15821	10.811	2.11843e-09
STAC3	-1.24805	7.13445	2.12986e-09
SGCG	-1.41976	6.03852	2.24081e-09
FZD7	1.00969	10.9318	2.24826e-09
AMPH	-1.00168	8.37358	2.28875e-09
MYOM2	-1.88617	7.43991	2.36038e-09
TUBB2B	1.97001	9.44038	2.38015e-09
ADSSL1	-1.90281	8.62648	2.39279e-09
FAM107A	-1.77685	9.81525	2.44165e-09
GTF2I	1.34386	8.39593	2.45642e-09
SPON1	2.00607	11.5847	2.52251e-09
PPP1R3A	-1.52727	5.6219	2.70438e-09
TJP2	-1.11638	9.16497	2.7524e-09
TPSB2	2.01055	11.6792	2.90622e-09
PCDHB14	1.21594	9.21171	2.95769e-09
PACSIN3	-1.15169	7.13701	3.00217e-09
FBP2	-1.01528	7.96934	3.02195e-09
ABCA9	-1.1935	7.67581	3.06906e-09
ENPP1	1.51614	11.9153	3.44189e-09
C10orf71	-1.45083	6.458	3.82279e-09
GPR56	-1.01162	9.4048	4.0412e-09
COLEC12	1.14773	13.1732	4.10571e-09
TYROBP	1.28157	12.0161	4.13748e-09
TRIM54	-1.3004	6.25182	4.24453e-09
AMPD1	-2.94127	6.84601	4.26287e-09
GDF15	-1.8659	7.63428	4.475e-09
TSPAN15	1.57766	10.1774	4.70719e-09
EGR3	2.17618	10.4363	4.85277e-09
EPB41L1	1.06639	9.36647	4.89117e-09
LOC101927705 /// P4HA2	1.05709	11.072	5.14977e-09
LAIR1	1.29799	10.6408	5.37922e-09
ACSL1	-1.25122	10.9118	5.58867e-09
CLIP4	-1.02754	10.122	5.64225e-09
PPARGC1A	-1.08546	7.1046	5.7219e-09
FKBP5	-1.4324	11.7215	5.90434e-09
MSS51	-1.43464	6.54374	6.31934e-09
PIK3CG	1.07227	9.30995	6.41071e-09
FBXO40	-1.28608	7.17467	6.562e-09
HTR2B	1.95183	7.74345	6.86095e-09
KLHL41	-2.71921	7.19896	6.90534e-09
EGF	-1.273	6.12227	7.19334e-09
HNMT	1.06849	11.8348	7.22054e-09
TMTC2	1.33422	8.53921	7.38482e-09
SMIM3	-1.03734	10.7757	7.69269e-09
TRIL	1.41812	9.07555	7.83218e-09
ALPK3	-1.27686	7.42685	7.94313e-09
FBXO32	-1.19157	9.76379	8.69322e-09
PERP	-1.55422	9.38439	9.28811e-09
CD84	1.36812	11.1469	9.57555e-09
ABRA	-1.60367	5.28201	9.60918e-09
JUNB	1.22476	13.0519	9.71568e-09
CCL3 /// CCL3L1 /// CCL3L3	2.34136	10.2853	1.08739e-08
ANKRD23 /// ANKRD39	-1.44892	8.66588	1.13956e-08
LOC101927841	-1.21619	6.28348	1.15895e-08
LOC100129518 /// SOD2	-1.2066	11.0145	1.16507e-08
CSGALNACT1	1.12925	12.0617	1.17921e-08
DSP	-1.4357	7.81408	1.28329e-08
LOXL1	1.3061	11.6036	1.33614e-08
DUSP13	-1.28381	7.21	1.35414e-08
S1PR3	1.52866	12.029	1.37045e-08
FGF10	2.39135	10.125	1.48914e-08
LIMS3 /// LIMS3L	-1.10499	8.38134	1.49289e-08
DUSP27	-2.01797	6.59421	1.54177e-08
KLHL40	-1.6334	7.05081	1.63347e-08
PFKM	-1.02875	10.3472	1.64967e-08
MIR1-2 /// MIR133A1 /// MIR133A1HG	-2.4366	4.46662	1.69353e-08
ADAMTS5	-1.14319	11.3453	1.69699e-08
NMRK2	-1.15096	6.77149	1.77911e-08
ANGPTL2	1.06061	13.348	1.86238e-08
ATP1A2	-2.17066	8.91437	1.87869e-08
CD37	1.46839	9.40485	2.0312e-08
OLFML1	1.14466	11.0781	2.09612e-08
MYL3	-1.65716	8.43507	2.18379e-08
HPGDS	1.25361	10.354	2.20125e-08
SLC40A1	1.10103	12.8476	2.20565e-08
MYL6B	-1.22252	10.3478	2.21981e-08
ANK1	-1.09121	7.64742	2.34646e-08
NOX4	-1.37631	9.44433	2.35086e-08
CLEC4A	1.13673	8.45504	2.40187e-08
CPLX1	-1.03558	7.32295	2.54716e-08
ADH1C	-2.01302	7.88108	2.55397e-08
ANKRD9	-1.12856	9.32339	3.03017e-08
MAOA	-1.29361	10.5431	3.08135e-08
DEFA1 /// DEFA1B /// DEFA3	-1.10529	6.70997	3.09907e-08
PDE4DIP	-1.2247	9.93909	3.19951e-08
GABRA4	2.80783	9.55417	3.30703e-08
IDI2	-1.11048	7.18416	3.35707e-08
TPM2	-1.26826	11.2004	3.37385e-08
JUP /// KRT17	-1.03815	8.26286	3.63544e-08
PART1	1.12255	8.73495	4.08905e-08
KIF21A	-1.00447	7.5402	4.11584e-08
RAPGEF5	-1.12145	8.91901	4.27067e-08
BGN	1.11131	13.1309	4.30947e-08
LTC4S	1.05908	8.60952	4.38592e-08
SLC5A3	1.9366	11.3025	4.38946e-08
BTBD11	1.55306	8.85807	4.86041e-08
ARL11	1.51043	8.0812	4.91391e-08
IGSF6	1.32652	9.08423	5.29664e-08
PGAM2	-1.84317	6.46688	5.35789e-08
ALDH1A3	1.23526	10.9648	5.5231e-08
FOLR2	1.01529	11.8193	5.62614e-08
BC069804 /// SMAD1	-1.21352	7.48362	5.62906e-08
MAFF	-2.1223	10.0432	5.82392e-08
SLC25A27	-1.10198	7.34433	6.63337e-08
S100P	-1.0094	6.47007	6.83963e-08
CSF3	-1.10367	7.88904	6.88058e-08
SEMA6D	1.53708	9.62525	6.96187e-08
MAGED4 /// MAGED4B /// SNORA11D /// SNORA11E	1.09283	8.84281	6.98815e-08
EML1	1.08117	11.4854	7.83044e-08
TNFSF15	1.68859	9.27784	7.92059e-08
TECRL	-1.3515	3.99942	7.94929e-08
AGTR1	-1.09251	10.7451	8.38294e-08
HIST1H1C	-1.38411	7.81469	8.48077e-08
TIMP4	-1.35687	10.217	8.57659e-08
SCARA3	1.07702	10.5034	8.57879e-08
RP5-1074L1.4	-1.03034	7.11752	8.7388e-08
MPEG1	1.13051	11.4539	8.84859e-08
CAPG	1.17168	10.5882	9.47776e-08
MGAT4C	2.97556	8.35214	1.01828e-07
INHBB	-1.20604	8.84764	1.04162e-07
APLNR	1.00728	10.4168	1.04442e-07
WISP2	1.07542	13.2696	1.0546e-07
ADH1B	-2.88374	9.14831	1.08482e-07
CPA3	1.95142	11.4165	1.15199e-07
RTN1	1.17023	8.91501	1.23619e-07
METTL21C	-1.12445	4.64235	1.25252e-07
DLX3	1.62615	10.2128	1.25881e-07
DOCK2	1.0984	9.51144	1.30859e-07
PTGFR	1.27741	11.0982	1.31968e-07
MURC	-2.08505	5.00201	1.35256e-07
PLAT	-1.17518	10.0473	1.35837e-07
CASQ2	-1.09883	9.07184	1.37154e-07
PTGER4	1.07678	12.2231	1.40288e-07
THBS3	1.07479	11.2116	1.48667e-07
FLNC	-1.43552	9.29272	1.50961e-07
GLRB	1.02169	8.34842	1.51465e-07
LRRC39	-1.56498	6.46703	1.53913e-07
TNFRSF11A	1.41587	7.86353	1.59192e-07
RGS13	2.20518	7.44823	1.60872e-07
STMN2	2.12755	8.81761	1.70556e-07
PEBP4	-1.20467	7.6526	1.7075e-07
SERPINB3 /// SERPINB4	-1.0569	6.56458	1.77137e-07
RSPO2	2.25448	7.95943	2.2137e-07
PCDHB5	1.04807	8.15332	2.25421e-07
PTPN22	1.07622	9.06611	2.45879e-07
TBXAS1	1.02493	9.231	2.47503e-07
KRT6A /// KRT6B /// KRT6C	-1.20077	6.23556	2.59724e-07
ELOVL7	-1.33742	8.46052	2.76939e-07
ELN	1.46099	10.9059	2.86289e-07
ZIC1	1.82314	11.5152	2.97727e-07
MSX2	1.19364	7.74206	3.02058e-07
HSPB8	-1.08645	11.0228	3.24909e-07
LAMA2	-1.39724	9.79616	3.42555e-07
MS4A2	1.75055	8.01102	3.57865e-07
IGHG1 /// LOC101930405	1.13497	9.43399	3.75711e-07
HLF	1.22986	9.80642	3.93481e-07
ACKR1	-1.14064	12.1161	3.96638e-07
ADAMTS2	1.34909	11.1888	4.01196e-07
OSR1	1.39992	8.30098	4.12046e-07
AF070581	1.39162	8.17949	4.31511e-07
CEMIP	1.98807	10.6513	4.40917e-07
FAM150B	-1.63565	5.72557	4.47778e-07
PKIA	-1.39531	7.08383	4.53791e-07
FZD10	1.35206	9.8109	4.70397e-07
LOC101928429	1.24374	7.23327	4.87275e-07
KIAA1644	1.00342	9.71955	4.95055e-07
ARHGAP30	1.03337	9.57669	5.0711e-07
ITGBL1	1.62153	12.1202	5.08959e-07
PHLDA2	1.20194	10.5958	5.20272e-07
FPR3	1.52721	11.1384	5.53048e-07
CRYAB	-1.13833	11.934	6.06638e-07
ITGB2	1.21575	11.3812	6.084e-07
ANGPT1	1.44195	10.2049	6.36155e-07
C16orf54	1.45628	9.02209	6.62823e-07
GABRB1	2.26859	8.56296	6.65432e-07
TMEM52	-1.33389	6.94095	7.07073e-07
FIBIN	-1.34602	10.2556	7.13858e-07
CHI3L1	2.14833	12.2276	7.18236e-07
KLF9	-1.15019	11.6105	7.26308e-07
LOC646903	-1.16867	5.17716	8.41404e-07
NFIL3	-1.55698	10.8974	8.42148e-07
SERPINB4	-1.1549	4.96975	8.53826e-07
MEST	1.58239	10.9763	9.8867e-07
CD53	1.03029	11.6957	9.90151e-07
LINC01094	1.65664	8.64572	1.0052e-06
OGN	1.20918	12.7642	1.06445e-06
MRO	1.27149	7.68937	1.30399e-06
UNC5B	1.19568	10.1835	1.36235e-06
NELL1	1.23426	8.22899	1.46757e-06
SORBS1	-1.58559	10.1848	1.62048e-06
EPYC	3.54956	8.25626	1.62229e-06
NDP	1.87914	8.76659	1.65705e-06
CPVL	1.06998	10.6571	1.66258e-06
LY86	1.04098	10.2136	1.77703e-06
FAT1	1.00109	10.9735	1.78363e-06
CCL21	-1.16915	8.10505	1.88999e-06
SLC18A2	1.29325	7.91282	1.98681e-06
VAT1L	1.40715	9.77951	2.1082e-06
IGFBP3	-1.12739	11.6481	2.21789e-06
MS4A7	1.02449	12.009	2.58893e-06
CAP2	-1.69058	9.59475	2.62436e-06
LOC100130705	-1.11613	6.37995	2.72819e-06
TNFSF11	2.0216	8.11465	2.84517e-06
ROR2	1.35185	7.91927	2.85334e-06
SYNM	-1.21491	10.4584	2.97937e-06
ALPK2	-1.08623	7.03211	3.02147e-06
HCK	1.05097	10.1541	3.06974e-06
CDKN2B	-1.12625	6.95805	3.08776e-06
SERPINB3	-1.18721	6.63546	3.09839e-06
TMOD1	-1.0592	9.5697	3.2351e-06
SNORD3A /// SNORD3B-1 /// SNORD3B-2 /// SNORD3C /// SNORD3D	1.91158	10.8093	3.23778e-06
IL10RA	1.01487	10.4351	3.27201e-06
NR4A2	2.02695	10.8771	3.28858e-06
APOD	-2.00152	11.0224	3.30849e-06
LRRC17	1.38356	9.72064	3.61778e-06
MRGPRF	1.06429	10.8668	3.69394e-06
LOC100996724 /// LOC100996761 /// LOC101929792 /// LOC101930416 /// LOC653513 /// PDE4DIP	-1.61921	6.52385	3.75649e-06
KCNK2	1.12195	8.07221	4.12274e-06
FCGR3A /// FCGR3B	2.36447	10.372	4.15876e-06
PRDM6	1.05796	10.2629	4.23723e-06
TMEM196	1.36535	9.62612	4.49169e-06
SEMA5A	1.09097	10.5129	4.69968e-06
CD69	2.23913	9.83916	4.75477e-06
SOX5	1.10789	11.5381	4.86036e-06
LRRC15	1.71886	10.9362	4.91923e-06
LINC01088	-1.11557	8.03938	4.944e-06
KAL1	1.26879	10.0212	5.46668e-06
C5AR1	1.01201	10.4211	5.52858e-06
TAGAP	1.32068	9.25615	5.79344e-06
MPZL2	-1.28572	8.23321	5.85872e-06
GPR65	1.18934	8.88928	6.04324e-06
COL13A1	1.18532	8.27986	6.2295e-06
HBG1 /// HBG2	-1.11711	9.16733	7.28834e-06
SOCS3	1.17062	12.8002	7.51174e-06
LINC00702	-1.46575	6.71662	7.66937e-06
ENPP5	1.63546	7.4912	8.51488e-06
PCDHA1 /// PCDHA10 /// PCDHA11 /// PCDHA12 /// PCDHA13 /// PCDHA2 /// PCDHA3 /// PCDHA4 /// PCDHA5 /// PCDHA6 /// PCDHA7 /// PCDHA8 /// PCDHA9 /// PCDHAC1 /// PCDHAC2	1.2768	8.19589	8.66209e-06
NALCN	1.014	7.3252	9.01249e-06
C2orf40	1.23064	12.5933	9.75013e-06
FMO3	1.49073	8.8471	1.01453e-05
TRHDE	2.20963	8.4476	1.02926e-05
MUSTN1 /// TMEM110 /// TMEM110-MUSTN1	-1.25629	10.2617	1.11114e-05
NDNF	1.07185	10.3718	1.12241e-05
IQCJ-SCHIP1 /// SCHIP1	-1.08367	9.01251	1.16407e-05
NKX3-2	1.16064	9.56713	1.21229e-05
RGS1	1.48115	11.9955	1.21483e-05
KRT6A	-1.04222	5.05764	1.29884e-05
LILRB4	1.05157	8.14941	1.34318e-05
CTSS	1.16533	11.9854	1.44521e-05
NDUFA4L2	1.26277	11.3522	1.50079e-05
SAMD5	1.20991	8.32668	1.6044e-05
NHSL1	-1.06161	8.12361	1.62897e-05
SPRR1B	-1.1464	6.7445	1.69571e-05
LEPR /// LEPROT	-1.11226	10.3931	1.75758e-05
CCL4	1.55792	10.2644	1.77398e-05
C4A /// C4B /// C4B_2	1.32624	11.7911	1.78341e-05
SIX3	1.78715	8.98155	2.01644e-05
SLC39A14	-1.03805	12.4206	2.18974e-05
INHBA	1.59686	10.2584	2.20146e-05
TMEM255A	-1.96763	6.06345	2.22089e-05
ARHGAP20	1.26581	10.1658	2.44602e-05
PDLIM3	-1.06672	11.22	2.56926e-05
AQPEP	-1.2893	7.73752	2.71014e-05
PROCR	-1.13346	11.1498	2.98012e-05
PRRG4	-1.11395	7.62408	3.22515e-05
IL13RA2	1.24918	9.67484	3.24354e-05
BRINP1	1.24051	8.39371	3.33791e-05
MRAP2	1.18077	9.61679	3.39397e-05
C1GALT1	1.04376	10.412	3.45884e-05
DNASE1L3	1.58403	9.66222	3.76172e-05
EIF5 /// SNORA28	1.13983	8.58579	3.82458e-05
SCN3A	-1.2187	7.08094	4.44344e-05
FCGR1B	1.65737	9.31798	4.46427e-05
LOC102724611	-1.21463	6.29624	4.55695e-05
PTPRC	1.00294	11.1837	4.75497e-05
PLN	-1.07415	10.0209	5.18143e-05
NLGN4X	1.39914	8.41815	5.29541e-05
ITGB8	1.42129	12.4699	5.5667e-05
EDIL3	1.29238	12.2123	5.66698e-05
MGST1	-1.06672	11.8881	5.83439e-05
THBS1	-1.60921	10.522	5.86551e-05
PPP1R1A	-1.67141	8.79576	5.99203e-05
GADD45B	-1.08425	12.3564	6.05886e-05
LOC100130872 /// SPON2	1.00177	11.1774	6.74152e-05
ISM1	1.09072	11.0888	7.28074e-05
FCGR1A /// FCGR1B /// FCGR1C	1.29303	9.19318	7.36639e-05
MLIP	-1.05285	9.26779	7.87932e-05
LPL	-1.31953	10.5133	8.14772e-05
DPP4	-1.24669	9.77705	8.64267e-05
CCDC102B	1.07401	6.96913	0.000102321
IFI30 /// PIK3R2	1.08159	12.9787	0.000114215
PTX3	-2.01473	8.35391	0.000114662
FABP3	-1.17243	8.52382	0.000119753
MSR1	1.11103	10.415	0.000121017
CYS1	1.12306	8.82178	0.000135256
P2RY13	1.0031	8.29778	0.000136019
TFEC	1.02494	8.61513	0.000137808
SCN7A	-1.08893	6.39126	0.000140787
SFRP4	1.43715	11.7726	0.000144921
CSN1S1	3.4035	11.0702	0.000148442
KCND3	1.03091	9.70326	0.000149603
AOC1	1.22938	6.97904	0.000188607
FGF18	1.25126	10.4565	0.000201867
GABRB2	1.19701	9.6494	0.000215862
SELL	1.06201	9.31433	0.000218595
APOE	1.48238	11.4648	0.000238414
GPR183	1.0014	10.405	0.000266225
GALNT15	-1.34623	11.4905	0.000274393
IGDCC4	1.25463	9.02114	0.000304646
HTRA4	1.56432	9.8538	0.000310465
NOV	1.20071	11.2262	0.000315928
TDO2	1.23844	7.69576	0.000365394
HBB	-1.3818	12.3486	0.000368116
OLR1	2.15926	8.18633	0.000375507
MMP1	3.08995	9.17135	0.000389614
ZNF385B	1.10046	11.1823	0.000393245
LOC100507472 /// PCSK6	1.29125	11.1825	0.000434615
NR4A1	1.19648	11.4019	0.000465762
SHANK2	1.5419	8.51191	0.000469255
LOC101926960	-1.23319	4.94313	0.000474939
SEMA3E	1.20563	9.58952	0.000481129
GJB2	2.05351	9.79806	0.000494768
PTGS2	1.38487	8.14249	0.000551145
C1QTNF3	1.01505	10.9731	0.000575498
CRABP2	1.02264	10.3047	0.000626256
VGLL2	-1.19304	8.81565	0.000636309
COL8A1	1.06557	11.0407	0.00069273
FBP1	1.23834	9.7323	0.000728536
SERPINA3	-1.05739	10.3446	0.000747617
GPC5	1.06323	7.26974	0.000748097
CRLF1	1.13134	12.0025	0.000801161
CCL19	1.54886	9.80272	0.000819569
GPR1	1.46477	10.2961	0.000904182
CNKSR2	-1.20418	7.60382	0.000927017
CD28	1.39832	7.91287	0.000932764
HAS1	1.06818	11.4484	0.000972569
CP	1.04499	11.3725	0.00111451
CLEC12A	1.214	7.11524	0.00111522
ADAM12	1.37847	8.61716	0.00132147
BTC	1.47362	9.70903	0.00149467
HBEGF	1.3018	12.436	0.00151377
KYNU	1.0193	10.2207	0.00160355
PTN	1.19237	11.029	0.00164187
CDH2	1.03617	9.13166	0.00179643
RNF128	-1.03685	5.18965	0.00185142
MYOC	-1.39755	10.9459	0.00186369
C6	-1.00118	9.04034	0.00224351
APOLD1	-1.14499	10.4549	0.00230491
GPR88	1.55862	8.0522	0.00233125
MTUS2	1.72636	8.70954	0.00233493
HBA1 /// HBA2	-1.2412	12.4239	0.00242125
TAC1	2.18691	8.19494	0.00316557
PIEZO2	1.03631	9.23639	0.00323228
DIRC3	1.23729	9.61196	0.0033475
PKIB	1.31067	7.5804	0.00466508
CILP	-1.06829	12.1786	0.00493492
PCSK1	1.44464	8.92622	0.00546517
SV2B	1.01956	9.71995	0.00590125
LRP1B	1.03164	6.96669	0.00626885
CXCR4	1.06448	11.3858	0.00745784
CPXM1	1.01067	8.70934	0.00918118
IGK /// IGKC	1.59738	13.4912	0.00996761
IGLC1	2.02146	12.6913	0.0111087
GJB6	1.91378	8.53896	0.0112488
LRRN1	1.2031	6.38734	0.0118283
IGHG1 /// IGHG2 /// IGHM /// IGHV4-31 /// MIR8071-1 /// MIR8071-2	1.97302	13.0673	0.012189
IGJ	2.37871	9.53962	0.0127454
IGH /// IGHA1 /// IGHA2	2.19526	11.7257	0.0132658
H19 /// MIR675	-1.04738	10.7249	0.0144943
CYAT1 /// IGLC1 /// IGLV1-44	1.71153	12.4649	0.0145901
FGFBP2	-1.01194	11.6242	0.0148048
IGLV1-44	1.74227	11.9801	0.0148773
SPP1	1.3073	10.53	0.0153978
IGHM	1.89279	10.2446	0.0165555
TIMD4	1.30334	10.5289	0.0195879
IGKC	1.54062	11.4621	0.0285641
CLIC5	1.13443	11.8271	0.0319308
ERAP2	1.29685	9.74197	0.0419907
