# Supplementary material for: Genetic Biomarkers and Circulating White Blood Cells in Osteoarthritis: A Bioinformatics and Mendelian Randomization Analysis
Source: Biomedicines. 2025 Jan 2;13(1):90. doi: 10.3390/biomedicines13010090 (PMC11760900; doi:10.3390/biomedicines13010090)
Supplement: Supplementary file 1 [file biomedicines-13-00090-s001.zip › Table S3.xlsx]

## Sheet: Sheet1
Supplementary Table S3. OA-associated module genes in WCGNA analysis.
Gene	Module
ABHD12	turquoise
ABHD16A	turquoise
ABI1	turquoise
ABLIM2	brown
ABR	darkturquoise
AC005523.2	brown
ACAP3	tan
ACP2	turquoise
ACTA1	brown
ACTC1	brown
ACVR1	darkturquoise
ADAP2	turquoise
ADCK3	brown
ADCY2	brown
ADH4	black
ADO	black
ADSSL1	brown
AGL	brown
AGPAT4	darkturquoise
AGPS	darkturquoise
AIF1	turquoise
AKIP1	black
AKR1A1	turquoise
AKT1	tan
AKT1S1	tan
ALG8	black
ALOX5	turquoise
ALOX5AP	turquoise
ALPK3	brown
AMPD1	brown
ANGPTL2	darkturquoise
ANK1	brown
ANKH	black
ANXA1	darkturquoise
ANXA4	darkturquoise
AP1B1	turquoise
AP5M1	black
APH1B	turquoise
ARHGAP18	turquoise
ARHGAP28	black
ARHGAP30	turquoise
ARL11	turquoise
ARMC10	black
ARMCX2	black
ARPC1A	black
ARPC1B	turquoise
ARPC3	turquoise
ARPC4 /// ARPC4-TTLL3	black
ARPC5	turquoise
ARRB2	turquoise
ASAH1	turquoise
ASAP2	darkturquoise
ASB2	brown
ATG7	turquoise
ATP1A2	brown
ATP1B4	brown
ATP2B4	tan
ATP6V0B	turquoise
ATP6V0D1	black
ATP6V1B2	turquoise
ATP8B2	darkturquoise
B3GALNT1	yellow
B3GNT9	yellow
BBS12	darkturquoise
BCL2L2	darkturquoise
BCL9L	tan
BIN1	brown
BLNK	turquoise
BMP2K	turquoise
BNC2	yellow
BTBD2	tan
BTBD7	yellow
BTK	turquoise
BZW2	brown
C11orf24	yellow
C14orf1	black
C14orf132	darkturquoise
C1QA	turquoise
C1QB	turquoise
C1QC	turquoise
C20orf166	brown
C3AR1	turquoise
C3orf14	darkturquoise
C6orf120	black
C8orf22	brown
C8orf44-SGK3 /// SGK3	turquoise
CALHM2	darkturquoise
CAMK1D	darkturquoise
CAND2	brown
CAPN1	tan
CAPN3	brown
CARD9 /// DNLZ	turquoise
CBX1	yellow
CBX5	yellow
CCDC80	yellow
CCDC84	black
CCDC90B	black
CCPG1 /// DYX1C1-CCPG1	darkturquoise
CCSAP	turquoise
CD14	turquoise
CD33	turquoise
CD37	turquoise
CD4	turquoise
CD53	turquoise
CD74	turquoise
CD84	turquoise
CD86	turquoise
CDC42BPB	tan
CDC42EP1	tan
CDH11	yellow
CDON	darkturquoise
CEBPG	brown
CENPB	tan
CETN2	black
CFI	black
CHID1	black
CIPC	brown
CKM	brown
CKMT2	brown
CLDN22 /// WWC2	tan
CLEC3B /// EXOSC7	darkturquoise
CLEC4A	turquoise
CLEC7A	turquoise
CLIP1	brown
CLSTN1	tan
CMTM4	tan
CMTM7	turquoise
CMYA5	brown
CNKSR1	brown
CNPY4	yellow
COL14A1	yellow
COL1A1	yellow
COL5A1	yellow
COL5A2	yellow
COL6A2	tan
COMMD9	turquoise
CORO6	brown
COTL1	turquoise
COX6A2	brown
CPVL	turquoise
CREBL2	turquoise
CREG1	turquoise
CRIP1	darkturquoise
CRLF1	darkturquoise
CSF1R	turquoise
CSF2RA	turquoise
CSRP3	brown
CTBS	turquoise
CTSB	turquoise
CTSD	turquoise
CTSS	turquoise
CUTC	brown
CYB5R4	turquoise
CYBA	turquoise
CYBB	turquoise
CYFIP1	turquoise
CYP27C1	darkturquoise
CYP2J2	brown
CYTH4	turquoise
DAB2 /// LOC101926921	black
DAP	darkturquoise
DAPK1	turquoise
DCK	turquoise
DCTN1	tan
DCTN1 /// SLC4A5	tan
DCUN1D1	tan
DDOST	black
DES	brown
DES /// SUPT20H	brown
DHRS7C	brown
DIXDC1	darkturquoise
DMXL2	turquoise
DNAJB5	brown
DNER	black
DOCK2	turquoise
DOCK8	turquoise
DOK2	turquoise
DOK7 /// LOC102724043	brown
DPY19L3	yellow
DTD1	darkturquoise
DTX3	yellow
DUSP27	brown
E2F8	brown
EEF1A2	brown
EFEMP2	yellow
EGF	brown
EGLN1	brown
EMC6	brown
EMILIN1	yellow
EML1	darkturquoise
EMP3	darkturquoise
ENO3	brown
EPM2A	brown
ERV3-2	brown
ESRRG	brown
EVI2B	turquoise
EXOC6B	darkturquoise
EXT2	yellow
FAIM	darkturquoise
FAM105A	turquoise
FAM114A1	darkturquoise
FAM129B	tan
FAM168A	yellow
FAM189A2	brown
FAM20C	tan
FAM49B	turquoise
FAM96A	turquoise
FBP2	brown
FBXO40	brown
FCER1G	turquoise
FCGR2C	turquoise
FCGR3A /// FCGR3B	turquoise
FCGRT	turquoise
FER	yellow
FERMT3	turquoise
FHL3	brown
FKBP14	yellow
FKBP15	turquoise
FLJ21369	black
FLNA	tan
FLRT2 /// LOC100506718	yellow
FMNL1	turquoise
FOLR2	turquoise
FPR3	turquoise
FRMD6	yellow
FTO	yellow
FUCA1	turquoise
FYB	turquoise
FZD10	darkturquoise
GAA	turquoise
GAL3ST4	turquoise
GALNT2	tan
GANAB	black
GBAS	brown
GGCX	black
GKAP1	brown
GLB1 /// TMPPE	turquoise
GLIS2	yellow
GLT8D2	yellow
GMPR	brown
GNA15	turquoise
GOT1	brown
GPD1L	brown
GPR137B	turquoise
GPR34	turquoise
GPX1	turquoise
GRB2	turquoise
GRN	turquoise
GRPEL1	brown
GSAP	turquoise
GTF2I	black
GYG1	brown
HAVCR2	turquoise
HCK	turquoise
HCLS1	turquoise
HFE2	brown
HHAT	yellow
HHATL	brown
HK3	turquoise
HLA-DMA	turquoise
HLA-DMB	turquoise
HRASLS	brown
HRC	brown
HSD3B7	darkturquoise
HSPB7	brown
HTRA1	darkturquoise
IFI30 /// PIK3R2	turquoise
IFT80	yellow
IL10RA	turquoise
IL11RA	yellow
INIP	black
INO80E	tan
IP6K3	brown
IPO4 /// TM9SF1	darkturquoise
IQCE	tan
IRF2BP1	tan
IRF8	turquoise
ITFG1	black
ITGAM	turquoise
ITGB2	turquoise
ITGB5	darkturquoise
JPH1	brown
JPH2	brown
KBTBD12	brown
KCNAB2	turquoise
KCNE3	turquoise
KCNQ1	turquoise
KDELC1	yellow
KDM5B	yellow
KIAA1598	turquoise
KIF1B	brown
KIF5B	tan
KIRREL	yellow
KLHL40	brown
KLHL41	brown
KREMEN1	darkturquoise
LACC1	turquoise
LAIR1	turquoise
LAMA4	yellow
LAPTM5	turquoise
LAT2	turquoise
LDB3	brown
LEPRE1	yellow
LEPREL2	yellow
LGMN	turquoise
LILRA2	turquoise
LILRA6	turquoise
LILRB1	turquoise
LILRB2	turquoise
LILRB4	turquoise
LINC00094	darkturquoise
LINC00948	brown
LINC01094	turquoise
LINC01116	yellow
LINC01405	brown
LL22NC03-N27C7.1 /// ZNF70	yellow
LMAN2	black
LMBR1	black
LOC100130705	brown
LOC100132891	black
LOC101060391	black
LOC101928429	turquoise
LOC283737	brown
LOC642852	yellow
LPAR5	turquoise
LPHN1	yellow
LPXN	turquoise
LRP3	yellow
LRRC39	brown
LRRC8D	turquoise
LST1	turquoise
LTBP3	darkturquoise
LY86	turquoise
LYN	turquoise
LYZ	turquoise
LZTFL1	darkturquoise
M6PR	turquoise
M6PR /// PHC1	turquoise
MAB21L2	yellow
MACROD1	brown
MAGED1	yellow
MAN2B1	turquoise
MAP1A	darkturquoise
2024-03-01	turquoise
MBNL1-AS1	brown
MFSD1	turquoise
MINOS1-NBL1 /// NBL1	darkturquoise
MIR4800 /// MXD4	yellow
MKNK2	black
MORC4	darkturquoise
MPEG1	turquoise
MPP1	turquoise
MRC2	yellow
MS4A4A	turquoise
MS4A6A	turquoise
MS4A7	turquoise
MSR1	turquoise
MSS51	brown
MTM1	turquoise
MXRA8	yellow
MYBPC1	brown
MYBPC2	brown
MYH2	brown
MYH6 /// MYH7	brown
MYH7	brown
MYL2	brown
MYLPF	brown
MYO1B	yellow
MYO1F	turquoise
MYOM1	brown
MYOM2	brown
MYOT	brown
MYOZ1	brown
MYOZ2	brown
NAGA	turquoise
NAGPA	turquoise
NAP1L3	yellow
NBL1	darkturquoise
NCEH1	turquoise
NCF1 /// NCF1B /// NCF1C	turquoise
NCF2	turquoise
NCKAP1L	turquoise
NDFIP1	darkturquoise
NDUFA7	brown
NDUFS1	brown
NDUFV2	brown
NDUFV3	brown
NEB	brown
NECAP2	turquoise
NFAM1	turquoise
NID2	yellow
NLRC4	turquoise
NPL	turquoise
NREP	yellow
NUS1	black
NUS1 /// NUS1P3	black
NUS1P3	black
NYNRIN	yellow
OAZ2	black
OLFML2B	yellow
OSCAR	turquoise
OSTC	black
OSTM1	turquoise
P2RX4	turquoise
P2RX7	turquoise
P4HTM	darkturquoise
PACSIN3	brown
PADI2	brown
PARD3	turquoise
PCDHB14	yellow
PCDHB18	black
PCDHGA10 /// PCDHGA11 /// PCDHGA12 /// PCDHGA3 /// PCDHGA5 /// PCDHGA6 /// PCDHGC3	black
PCDHGA3	black
PCDHGC3	black
PCOLCE	yellow
PDE7B	yellow
PDIA3	black
PDIA4	black
PDIA6	black
PDLIM7	tan
PEBP4	brown
PGAM2	brown
PI4K2A	turquoise
PIGK	black
PIK3AP1	turquoise
PIK3CG	turquoise
PIK3R5	turquoise
PILRA	turquoise
PIP5K1C	tan
PKIA	brown
PKM	tan
PLA2G15	turquoise
PLBD1	turquoise
PLEC	tan
PLEKHB2	turquoise
PLEKHO2	turquoise
PPIB	yellow
PPIC	yellow
PPP1R9B	tan
PPT1	turquoise
PREX1	turquoise
PRKAA2	brown
PRKCD	turquoise
PRKCDBP	darkturquoise
PRMT6	black
PRTFDC1	yellow
PSD3	darkturquoise
PSTPIP1	turquoise
PTAFR	turquoise
PTGES3L	brown
PTPN3	brown
PTPN6	turquoise
PTPRC	turquoise
PTPRJ	turquoise
PYCARD	turquoise
PYGM	brown
RAB22A	darkturquoise
RBFOX2	yellow
RBM20	brown
RBM24	brown
RBM47	turquoise
RCN3	yellow
RENBP	turquoise
RER1	black
RGP1	tan
RGS10	turquoise
RGS19	turquoise
RHOG	turquoise
RNASE6	turquoise
RNASET2	turquoise
RNF149	turquoise
RNF26	tan
RNH1	darkturquoise
RNPEP	turquoise
RTN1	turquoise
RYR1	brown
S100A10	darkturquoise
S100A4	darkturquoise
SCG2	yellow
SCN3B	brown
SCN4A	brown
SCRG1	yellow
SEC16B	yellow
SEC22B	black
SEC23B	turquoise
SELPLG	turquoise
SELT	turquoise
2024-09-15	black
SEPHS1	yellow
2024-09-08	yellow
SERPINH1	yellow
SFT2D1	turquoise
SGCG	brown
SGPP1	turquoise
SH2B3	turquoise
SH3BGR	brown
SH3PXD2A	yellow
SIGLEC9	turquoise
SIGMAR1	black
SIKE1	yellow
SIRPA	turquoise
SIRPB2	turquoise
SLC10A3	darkturquoise
SLC15A3	turquoise
SLC16A2	yellow
SLC1A4	darkturquoise
SLC25A4	brown
SLC29A1	darkturquoise
SLC29A3	turquoise
SLC2A10	yellow
SLC35B4	yellow
SLC37A2	turquoise
SLC39A13	tan
SLC43A2	turquoise
SLC6A6	darkturquoise
SLC7A7	turquoise
SLCO2B1	turquoise
SLFN11	black
SMARCA1	yellow
SMIM15	black
SMOC1	yellow
SMTNL1	brown
SMTNL2	brown
SNX2	turquoise
SNX6	turquoise
SPA17	darkturquoise
SPARC	yellow
SPECC1	darkturquoise
SPG21	turquoise
SPI1	turquoise
SPRYD3	darkturquoise
SRRM2	black
ST5	yellow
STAC3	brown
STXBP2	turquoise
SVIL	brown
SYK	turquoise
SYPL2	brown
SYTL2	yellow
TBC1D8	black
TBC1D8B	yellow
TBXA2R	yellow
TBXAS1	turquoise
TCAP	brown
TCTN3	black
TFEC	turquoise
THY1	yellow
TLR1	turquoise
TLR7	turquoise
TLR8	turquoise
TM6SF1	turquoise
TM9SF1	black
TM9SF2	black
TMCO3	darkturquoise
TMEM119	yellow
TMEM14A	darkturquoise
TMEM214	tan
TMEM38B	brown
TMEM51	turquoise
TMEM52	brown
TMEM98	yellow
TNFAIP8L2	turquoise
TNFRSF19	yellow
TNFSF12-TNFSF13 /// TNFSF13	turquoise
TNFSF13	turquoise
TNFSF8	turquoise
TNNC1	brown
TNNC2	brown
TNNI2	brown
TNNT1	brown
TNRC18	yellow
TP63	brown
TPK1	turquoise
TPP1	turquoise
TPPP3	darkturquoise
TRAM2	yellow
TRAPPC11	black
TRDN	brown
TRIM14	turquoise
TRIM47	darkturquoise
TRIM63	brown
TRO	yellow
TTC3 /// TTC3P1	yellow
TTN	brown
TUBB2B	yellow
TXLNA	tan
TXLNB	brown
TYROBP	turquoise
UBR3	brown
UBTD2	black
ULK2	yellow
UNC93B1	turquoise
USP13	brown
VAMP8	turquoise
VASP	turquoise
VAV3	turquoise
VCAN	yellow
VKORC1	black
VSIG4	turquoise
WASF2	tan
WDFY4	turquoise
WDR13	tan
WNT5B	yellow
XK	brown
YBX3	brown
YKT6	tan
ZBTB7C	darkturquoise
ZC3HAV1L	yellow
ZDHHC8	tan
ZMPSTE24	darkturquoise
ZNF260	yellow
ZNF264	tan
ZNF365	darkturquoise
ZNF503	darkturquoise
ZNF512B	yellow
ZNRF2	turquoise
