# Supplementary material for: Genetic Biomarkers and Circulating White Blood Cells in Osteoarthritis: A Bioinformatics and Mendelian Randomization Analysis
Source: Biomedicines. 2025 Jan 2;13(1):90. doi: 10.3390/biomedicines13010090 (PMC11760900; doi:10.3390/biomedicines13010090)
Supplement: Supplementary file 1 [file biomedicines-13-00090-s001.zip › Table S4.xlsx]

## Sheet: Sheet1
Supplementary Table S4. The intersection of DEGs and OA‐associated module genes
DEG	WGCNA	DEG|WGCNA
PAPSS1	ABHD12	LOC101060391
FOS	ABHD16A	TBC1D8
PER3	ABI1	DNER
SNORA72	ABR	CHID1
CYP4B1	AC005523.2	PCOLCE
MIR1304 /// SNORA1 /// SNORA18 /// SNORA32 /// SNORA40 /// SNORA8 /// SNORD5 /// TAF1D	ACAP3	MAGED1
LINC-PINT	ACP2	TMEM119
COL1A2	ACVR1	DAB2 /// LOC101926921
COL3A1	ADO	OLFML2B
PTPLAD1	AGL	CORO6
HNRNPA1	AGPAT4	COL1A1
ARL2BP	AGPS	CCDC80
TRAPPC1	AKIP1	TTC3 /// TTC3P1
LSP1	AKR1A1	ADH4
ARNTL	AKT1	PDIA6
ALDH18A1	AKT1S1	THY1
DIO2	ALG8	EFEMP2
CDK14	ALOX5	MKNK2
EGR1	ALOX5AP	NAP1L3
KLF15	ANXA1	B3GALNT1
PPM1B	ANXA4	CDH11
TRANK1	AP1B1	SCRG1
PLD3	AP5M1	MRC2
FBXL14	APH1B	SEPT8
KDELR2	ARMC10	GKAP1
SLCO4A1	ARMCX2	EMILIN1
CHST7	ARPC1A	RCN3
PLIN2	ARPC1B	PRMT6
PIGA	ARPC3	LAMA4
LINC01279	ARPC4 /// ARPC4-TTLL3	FKBP14
MTHFD2	ARPC5	SLC39A13
EGLN3	ARRB2	TMCO3
NUCB1	ASAH1	MIR4800 /// MXD4
HILPDA	ASAP2	ANKH
RPL17 /// RPL17-C18orf32 /// SNORD58A /// SNORD58B /// SNORD58C	ATG7	LTBP3
RPGR	ATP1B4	TNFRSF19
CYP4Z1	ATP2B4	TRIM63
SNHG12 /// SNORA16A /// SNORA44 /// SNORA61	ATP6V0B	GLB1 /// TMPPE
TBC1D24	ATP6V0D1	VKORC1
RAP2A	ATP6V1B2	CLIP1
EXTL2	ATP8B2	ST5
KDELR3	B3GNT9	PPIC
CBX6	BBS12	GLT8D2
ARRDC2	BCL2L2	SYTL2
TAF1D	BCL9L	MAB21L2
TRERF1	BIN1	SCN3B
CX3CR1	BTBD2	CSF1R
CD47	BTBD7	CD4
GADD45A	BTK	TLR7
RCBTB2	BZW2	SCG2
ACTA2 /// ACTA2	C11orf24	HRC
C10orf10	C14orf1	NID2
SUMF1	C14orf132	WNT5B
IFRD1	C1QA	CFI
BNIP3	C1QB	ACTC1
IGFBP4	C1QC	NUS1 /// NUS1P3
GLIPR1	C3AR1	COL6A2
SFRP1	C3orf14	SCN4A
SGK1	C6orf120	CAPN3
TMEM260	C8orf44-SGK3 /// SGK3	DCUN1D1
STC1	CALHM2	ARHGAP18
FBXO31	CAMK1D	TP63
FOSB	CAPN1	MYOZ2
RP11-504A18.1	CARD9 /// DNLZ	IL11RA
ARHGAP22	CBX1	DES /// SUPT20H
PLTP	CBX5	TBC1D8B
RRAD	CCDC84	GMPR
LOC100289230	CCDC90B	LINC00948
ACKR4	CCPG1 /// DYX1C1-CCPG1	SEC16B
KANK3	CCSAP	GPR34
ITPKC	CD33	MBNL1-AS1
LFNG	CD74	ERV3-2
PRDX4	CD86	DOK7 /// LOC102724043
TMEM176B	CDC42BPB	CMYA5
CMTR2	CDC42EP1	ADCY2
IRS2	CEBPG	FLRT2 /// LOC100506718
EVA1C	CENPB	GAL3ST4
DDIT3	CETN2	IP6K3
WEE1	CIPC	LDB3
KBTBD7	CLDN22 /// WWC2	HTRA1
EPHA3	CLEC3B /// EXOSC7	ARHGAP28
VEGFA	CLEC7A	TMEM98
FCER1A	CLSTN1	PDLIM7
C1orf85	CMTM7	MINOS1-NBL1 /// NBL1
FSCN1	CNKSR1	CKM
FIGF /// PIR-FIGF	CNPY4	CTSD
AHR	COMMD9	PCDHGA10 /// PCDHGA11 /// PCDHGA12 /// PCDHGA3 /// PCDHGA5 /// PCDHGA6 /// PCDHGC3
CXXC5	COTL1	LL22NC03-N27C7.1 /// ZNF70
ABCA5	CREBL2	LOC100132891
NBPF3	CREG1	TXLNB
ITPKB	CRIP1	LACC1
TMEM87B	CSF2RA	PKM
ATG4C	CTBS	HHATL
STRIP2	CTSB	SERPINH1
XIRP1	CUTC	ENO3
BCL6	CYB5R4	TNNC2
AK057978 /// MKLN1	CYFIP1	JPH1
FLT1	CYP27C1	PCDHGA3
TNC	CYP2J2	C8orf22
DUSP6	CYTH4	COL14A1
GMNN	DAP	TNNT1
SLC19A2	DAPK1	KIRREL
MARCKS	DCK	NREP
LOC285147	DCTN1	COL5A2
ANKRD2	DCTN1 /// SLC4A5	ADAP2
FAM198B	DDOST	TNNI2
TMEM176A	DIXDC1	GLIS2
PLOD1	DMXL2	COX6A2
RIMKLB	DOCK8	SLC2A10
CBLB	DOK2	DNAJB5
MYH1	DPY19L3	CYBA
SRL	DTD1	BLNK
CRISPLD1	DTX3	KBTBD12
HOXC10	EGLN1	TTN
BBX	EMC6	MYH2
AASS	EMP3	SH3BGR
RP11-164P12.4	EPM2A	HRASLS
WLS	ESRRG	NEB
FOXS1	EVI2B	BMP2K
TMED3	EXOC6B	ADCK3
LINC00645	EXT2	MYL2
PTGS1	FAIM	CDON
CDK6	FAM105A	COL5A1
IER2	FAM114A1	MYBPC1
SAA1 /// SAA2 /// SAA2-SAA4	FAM129B	ABLIM2
MYO18B	FAM168A	MYH7
RNF24	FAM189A2	TCAP
SHISA3	FAM20C	PDE7B
FITM1	FAM49B	ACTA1
PFKFB3	FAM96A	SYK
ADM	FCER1G	SMOC1
EDNRB	FCGR2C	MYLPF
MYF6	FCGRT	LINC01405
UNC5C	FER	LPAR5
GLCCI1	FERMT3	SMTNL1
CXCL12	FHL3	PCDHGC3
MYH6	FKBP15	MYOZ1
BAI3	FLJ21369	CD14
HSPB3	FLNA	PTPN3
TNNT3	FMNL1	RYR1
C12orf66	FRMD6	USP13
CACNA1S	FTO	UNC93B1
ACTG1P4 /// AMY1A /// AMY1B /// AMY1C /// AMY2A /// AMY2B	FYB	CAND2
ADCY7	GAA	DHRS7C
IGSF8	GALNT2	NBL1
UNC45B	GANAB	RNASET2
HNRNPU-AS1	GBAS	ASB2
LOXL4	GGCX	PRKAA2
ARPP21	GNA15	PRTFDC1
PRSS23	GOT1	SLC25A4
SMPX	GPD1L	CSRP3
EPHX1	GPR137B	MYOT
SFRP2	GPX1	SMTNL2
CNKSR3	GRB2	E2F8
KCNE4	GRN	RBM24
EFNA1	GRPEL1	HFE2
PITX2	GSAP	CYBB
TEF	GYG1	DES
SYNE2	HAVCR2	MYBPC2
DBP	HCLS1	HSPB7
NT5DC2	HHAT	CKMT2
SLC38A6	HK3	TRDN
POPDC3	HLA-DMA	EEF1A2
GPC3	HLA-DMB	BNC2
DUSP26	HSD3B7	PYGM
OSR2	IFT80	MYH6 /// MYH7
LOC100507537	INIP	CMTM4
MXRA5	INO80E	MYOM1
LDLRAD4	IPO4 /// TM9SF1	C20orf166
TMEM45A	IQCE	FUCA1
SLC16A4	IRF2BP1	RBM20
BBS5	IRF8	AIF1
FAM13C	ITFG1	TNNC1
TGFB1	ITGAM	SLC37A2
XIRP2	ITGB5	STAC3
MYL1	JPH2	SGCG
ADM5	KCNAB2	MYOM2
RGS2	KCNE3	TUBB2B
ST6GALNAC3	KCNQ1	ADSSL1
NEXN	KDELC1	GTF2I
RPL3L	KDM5B	PCDHB14
CD248	KIAA1598	PACSIN3
GPC6	KIF1B	FBP2
SAA1 /// SAA2	KIF5B	TYROBP
C2	KREMEN1	AMPD1
CFL2	LAPTM5	LAIR1
ART3	LAT2	MSS51
STAB1	LEPRE1	PIK3CG
GLI3	LEPREL2	FBXO40
TUBB2A	LGMN	KLHL41
DNM3OS	LILRA2	EGF
CA3	LILRA6	ALPK3
ASB5	LILRB1	CD84
LMCD1	LILRB2	DUSP27
CLDN5	LINC00094	KLHL40
BAG3	LINC01116	ANGPTL2
MB	LMAN2	ATP1A2
LMOD2	LMBR1	CD37
GALNT10	LOC283737	ANK1
VCAM1	LOC642852	CLEC4A
IGF1	LPHN1	ARL11
RRAS2	LPXN	PGAM2
CERCAM	LRP3	FOLR2
ZNF423	LRRC8D	EML1
CHPF	LST1	MPEG1
SLC44A3	LYN	RTN1
GPX8	LYZ	DOCK2
KLF5	LZTFL1	LRRC39
S100A12	M6PR	PEBP4
SELP	M6PR /// PHC1	TBXAS1
PMEPA1	MACROD1	PKIA
GOLM1	MAN2B1	FZD10
NR1D2	MAP1A	LOC101928429
INSR	2024-03-01	ARHGAP30
BEND6	MFSD1	FPR3
GALNT1	MORC4	ITGB2
LOC643659	MPP1	TMEM52
EGR2	MS4A4A	CD53
PLD1	MS4A6A	LINC01094
DKFZp451A211 /// LOC101928841	MTM1	CPVL
RNA45S5	MXRA8	LY86
FAP	MYO1B	MS4A7
DLX4	MYO1F	LOC100130705
APOBEC2	NAGA	HCK
WISP1	NAGPA	IL10RA
AGPAT9	NCEH1	FCGR3A /// FCGR3B
DPT	NCF1 /// NCF1B /// NCF1C	LILRB4
CDC42EP3	NCF2	CTSS
GRTP1	NCKAP1L	PTPRC
TUSC3	NDFIP1	IFI30 /// PIK3R2
BHLHE22	NDUFA7	MSR1
PLXDC1	NDUFS1	TFEC
CHST2	NDUFV2	CRLF1
LOC285556	NDUFV3
CXCL16	NECAP2
TMEM38A	NFAM1
RASSF2	NLRC4
DOCK10	NPL
LGALS3BP	NUS1
RPS11	NUS1P3
TLR3	NYNRIN
ADAMTS9	OAZ2
ACTN2	OSCAR
TRIM72	OSTC
GPR125	OSTM1
PDK4	P2RX4
PLAU	P2RX7
CASQ1	P4HTM
PLXNC1	PADI2
ANKRD1	PARD3
SLN	PCDHB18
TMOD4 /// VPS72	PDIA3
TPSAB1	PDIA4
HIST2H2BE	PI4K2A
SYNPO2L	PIGK
ZBTB16	PIK3AP1
ANXA3	PIK3R5
HK2	PILRA
LPPR4	PIP5K1C
PRSS35	PLA2G15
LMOD3	PLBD1
NEDD9	PLEC
SNAI2	PLEKHB2
ACTN3	PLEKHO2
SAMD9L	PPIB
SERTAD4	PPP1R9B
DISP1	PPT1
GXYLT2	PREX1
S100A1	PRKCD
TPSAB1 /// TPSB2	PRKCDBP
PNMAL1	PSD3
SLC8A1	PSTPIP1
SOD2	PTAFR
FZD2	PTGES3L
OAF	PTPN6
PTPRD	PTPRJ
TNNI1	PYCARD
SLC2A12	RAB22A
TACSTD2	RBFOX2
PTGDS	RBM47
SEMA3A	RENBP
RPLP2	RER1
FZD8 /// MIR4683	RGP1
FZD7	RGS10
AMPH	RGS19
FAM107A	RHOG
SPON1	RNASE6
PPP1R3A	RNF149
TJP2	RNF26
TPSB2	RNH1
ABCA9	RNPEP
ENPP1	S100A10
C10orf71	S100A4
GPR56	SEC22B
COLEC12	SEC23B
TRIM54	SELPLG
GDF15	SELT
TSPAN15	2024-09-15
EGR3	SEPHS1
EPB41L1	SFT2D1
LOC101927705 /// P4HA2	SGPP1
ACSL1	SH2B3
CLIP4	SH3PXD2A
PPARGC1A	SIGLEC9
FKBP5	SIGMAR1
HTR2B	SIKE1
HNMT	SIRPA
TMTC2	SIRPB2
SMIM3	SLC10A3
TRIL	SLC15A3
FBXO32	SLC16A2
PERP	SLC1A4
ABRA	SLC29A1
JUNB	SLC29A3
CCL3 /// CCL3L1 /// CCL3L3	SLC35B4
ANKRD23 /// ANKRD39	SLC43A2
LOC101927841	SLC6A6
LOC100129518 /// SOD2	SLC7A7
CSGALNACT1	SLCO2B1
DSP	SLFN11
LOXL1	SMARCA1
DUSP13	SMIM15
S1PR3	SNX2
FGF10	SNX6
LIMS3 /// LIMS3L	SPA17
PFKM	SPARC
MIR1-2 /// MIR133A1 /// MIR133A1HG	SPECC1
ADAMTS5	SPG21
NMRK2	SPI1
OLFML1	SPRYD3
MYL3	SRRM2
HPGDS	STXBP2
SLC40A1	SVIL
MYL6B	SYPL2
NOX4	TBXA2R
CPLX1	TCTN3
ADH1C	TLR1
ANKRD9	TLR8
MAOA	TM6SF1
DEFA1 /// DEFA1B /// DEFA3	TM9SF1
PDE4DIP	TM9SF2
GABRA4	TMEM14A
IDI2	TMEM214
TPM2	TMEM38B
JUP /// KRT17	TMEM51
PART1	TNFAIP8L2
KIF21A	TNFSF12-TNFSF13 /// TNFSF13
RAPGEF5	TNFSF13
BGN	TNFSF8
LTC4S	TNRC18
SLC5A3	TPK1
BTBD11	TPP1
IGSF6	TPPP3
ALDH1A3	TRAM2
BC069804 /// SMAD1	TRAPPC11
MAFF	TRIM14
SLC25A27	TRIM47
S100P	TRO
CSF3	TXLNA
SEMA6D	UBR3
MAGED4 /// MAGED4B /// SNORA11D /// SNORA11E	UBTD2
TNFSF15	ULK2
TECRL	VAMP8
AGTR1	VASP
HIST1H1C	VAV3
TIMP4	VCAN
SCARA3	VSIG4
RP5-1074L1.4	WASF2
CAPG	WDFY4
MGAT4C	WDR13
INHBB	XK
APLNR	YBX3
WISP2	YKT6
ADH1B	ZBTB7C
CPA3	ZC3HAV1L
METTL21C	ZDHHC8
DLX3	ZMPSTE24
PTGFR	ZNF260
MURC	ZNF264
PLAT	ZNF365
CASQ2	ZNF503
PTGER4	ZNF512B
THBS3	ZNRF2
FLNC
GLRB
TNFRSF11A
RGS13
STMN2
SERPINB3 /// SERPINB4
RSPO2
PCDHB5
PTPN22
KRT6A /// KRT6B /// KRT6C
ELOVL7
ELN
ZIC1
MSX2
HSPB8
LAMA2
MS4A2
IGHG1 /// LOC101930405
HLF
ACKR1
ADAMTS2
OSR1
AF070581
CEMIP
FAM150B
KIAA1644
ITGBL1
PHLDA2
CRYAB
ANGPT1
C16orf54
GABRB1
FIBIN
CHI3L1
KLF9
LOC646903
NFIL3
SERPINB4
MEST
OGN
MRO
UNC5B
NELL1
SORBS1
EPYC
NDP
FAT1
CCL21
SLC18A2
VAT1L
IGFBP3
CAP2
TNFSF11
ROR2
SYNM
ALPK2
CDKN2B
SERPINB3
TMOD1
SNORD3A /// SNORD3B-1 /// SNORD3B-2 /// SNORD3C /// SNORD3D
NR4A2
APOD
LRRC17
MRGPRF
LOC100996724 /// LOC100996761 /// LOC101929792 /// LOC101930416 /// LOC653513 /// PDE4DIP
KCNK2
PRDM6
TMEM196
SEMA5A
CD69
SOX5
LRRC15
LINC01088
KAL1
C5AR1
TAGAP
MPZL2
GPR65
COL13A1
HBG1 /// HBG2
SOCS3
LINC00702
ENPP5
PCDHA1 /// PCDHA10 /// PCDHA11 /// PCDHA12 /// PCDHA13 /// PCDHA2 /// PCDHA3 /// PCDHA4 /// PCDHA5 /// PCDHA6 /// PCDHA7 /// PCDHA8 /// PCDHA9 /// PCDHAC1 /// PCDHAC2
NALCN
C2orf40
FMO3
TRHDE
MUSTN1 /// TMEM110 /// TMEM110-MUSTN1
NDNF
IQCJ-SCHIP1 /// SCHIP1
NKX3-2
RGS1
KRT6A
NDUFA4L2
SAMD5
NHSL1
SPRR1B
LEPR /// LEPROT
CCL4
C4A /// C4B /// C4B_2
SIX3
SLC39A14
INHBA
TMEM255A
ARHGAP20
PDLIM3
AQPEP
PROCR
PRRG4
IL13RA2
BRINP1
MRAP2
C1GALT1
DNASE1L3
EIF5 /// SNORA28
SCN3A
FCGR1B
LOC102724611
PLN
NLGN4X
ITGB8
EDIL3
MGST1
THBS1
PPP1R1A
GADD45B
LOC100130872 /// SPON2
ISM1
FCGR1A /// FCGR1B /// FCGR1C
MLIP
LPL
DPP4
CCDC102B
PTX3
FABP3
CYS1
P2RY13
SCN7A
SFRP4
CSN1S1
KCND3
AOC1
FGF18
GABRB2
SELL
APOE
GPR183
GALNT15
IGDCC4
HTRA4
NOV
TDO2
HBB
OLR1
MMP1
ZNF385B
LOC100507472 /// PCSK6
NR4A1
SHANK2
LOC101926960
SEMA3E
GJB2
PTGS2
C1QTNF3
CRABP2
VGLL2
COL8A1
FBP1
SERPINA3
GPC5
CCL19
GPR1
CNKSR2
CD28
HAS1
CP
CLEC12A
ADAM12
BTC
HBEGF
KYNU
PTN
CDH2
RNF128
MYOC
C6
APOLD1
GPR88
MTUS2
HBA1 /// HBA2
TAC1
PIEZO2
DIRC3
PKIB
CILP
PCSK1
SV2B
LRP1B
CXCR4
CPXM1
IGK /// IGKC
IGLC1
GJB6
LRRN1
IGHG1 /// IGHG2 /// IGHM /// IGHV4-31 /// MIR8071-1 /// MIR8071-2
IGJ
IGH /// IGHA1 /// IGHA2
H19 /// MIR675
CYAT1 /// IGLC1 /// IGLV1-44
FGFBP2
IGLV1-44
SPP1
IGHM
TIMD4
IGKC
CLIC5
ERAP2
