# Supplementary material for: Genetic Biomarkers and Circulating White Blood Cells in Osteoarthritis: A Bioinformatics and Mendelian Randomization Analysis
Source: Biomedicines. 2025 Jan 2;13(1):90. doi: 10.3390/biomedicines13010090 (PMC11760900; doi:10.3390/biomedicines13010090)
Supplement: Supplementary file 1 [file biomedicines-13-00090-s001.zip › Table S5.xlsx]

## Sheet: Sheet1
Supplementary Table S5. The intersection of three algorithms
Betweenness	Degree	Betweenness|Closeness	Closeness|Degree	Betweenness|Closeness|Degree
THY1	TRDN	MYOM2	MYOZ1	ITGB2
LDB3	TRIM63	EGF	MYOZ2	CSRP3
SERPINH1	ENO3	COL1A1	TNNI2	TTN
RBM20			TNNT1	TCAP
LY86			TNNC2	RYR1
LAMA4			NEB	MYH2
COL5A2			MYL2	MYH6
FBXO40			MYOT	PTPRC
PKM			MYLPF	MYH7
CAPN3			MYBPC2	TYROBP
ANK1			MYBPC1	CSF1R
AMPD1			CKM	ACTC1
				FCGR3A
				CD4
				ACTA1
