# Supplementary material for: Genetic Biomarkers and Circulating White Blood Cells in Osteoarthritis: A Bioinformatics and Mendelian Randomization Analysis
Source: Biomedicines. 2025 Jan 2;13(1):90. doi: 10.3390/biomedicines13010090 (PMC11760900; doi:10.3390/biomedicines13010090)
Supplement: Supplementary file 1 [file biomedicines-13-00090-s001.zip › Table S6.xlsx]

## Sheet: Sheet1
Supplementary Table S6. MR results of causal effects of white blood cells on OA at any site
exposure	outcome	method	nsnp	b	se	pval	or	or_lci95	or_uci95
basophil cell count	OA at any site	Inverse variance weighted (multiplicative random effects)	169	0.0130759	0.0209063	0.531674	1.01316	0.972485	1.05554
basophil cell count	OA at any site	MR Egger	169	0.0214054	0.0392907	0.586621	1.02164	0.945913	1.10342
basophil cell count	OA at any site	Weighted median	169	0.0278572	0.0308478	0.366499	1.02825	0.967921	1.09234
basophil cell count	OA at any site	Weighted mode	169	0.00717511	0.0380469	0.850645	1.0072	0.934824	1.08518
white blood cell count	OA at any site	Inverse variance weighted (multiplicative random effects)	412	-0.018125	0.0160342	0.25831	0.982038	0.951656	1.01339
white blood cell count	OA at any site	MR Egger	412	-0.0231924	0.0339597	0.495031	0.977075	0.914157	1.04432
white blood cell count	OA at any site	Weighted median	412	-0.0173682	0.0225931	0.442047	0.982782	0.940211	1.02728
white blood cell count	OA at any site	Weighted mode	412	0.00124129	0.0344801	0.9713	1.00124	0.935813	1.07125
monocyte cell count	OA at any site	Inverse variance weighted (multiplicative random effects)	438	-0.00112685	0.0117762	0.923767	0.998874	0.976083	1.0222
monocyte cell count	OA at any site	MR Egger	438	0.000112762	0.0192712	0.995334	1.00011	0.963041	1.03861
monocyte cell count	OA at any site	Weighted median	438	0.0163783	0.018925	0.386801	1.01651	0.979498	1.05493
monocyte cell count	OA at any site	Weighted mode	438	0.013252	0.019839	0.5045	1.01334	0.974693	1.05352
lymphocyte cell count	OA at any site	Inverse variance weighted (multiplicative random effects)	419	-0.0102094	0.0148465	0.491664	0.989843	0.961454	1.01907
lymphocyte cell count	OA at any site	MR Egger	419	-0.0349965	0.0316203	0.26903	0.965609	0.907581	1.02735
lymphocyte cell count	OA at any site	Weighted median	419	0.00250594	0.0220864	0.909665	1.00251	0.960037	1.04686
lymphocyte cell count	OA at any site	Weighted mode	419	0.0147607	0.0365369	0.686425	1.01487	0.944734	1.09021
eosinophil cell count	OA at any site	Inverse variance weighted (multiplicative random effects)	376	-0.00280874	0.0140572	0.841631	0.997195	0.970095	1.02505
eosinophil cell count	OA at any site	MR Egger	376	0.0168285	0.0272464	0.537188	1.01697	0.964086	1.07276
eosinophil cell count	OA at any site	Weighted median	376	0.00465816	0.0190506	0.806832	1.00467	0.967847	1.04289
eosinophil cell count	OA at any site	Weighted mode	376	0.0141112	0.0247189	0.568433	1.01421	0.966245	1.06456
neutrophil cell count	OA at any site	Inverse variance weighted (multiplicative random effects)	364	-0.0341356	0.0172106	0.0473217	0.96644	0.934384	0.999597
neutrophil cell count	OA at any site	MR Egger	364	-0.0377533	0.0343576	0.272571	0.962951	0.90024	1.03003
neutrophil cell count	OA at any site	Weighted median	364	-0.0190917	0.0225394	0.396975	0.981089	0.938691	1.0254
neutrophil cell count	OA at any site	Weighted mode	364	-0.00383461	0.0308757	0.90123	0.996173	0.937676	1.05832
