# Supplementary material for: Genetic Biomarkers and Circulating White Blood Cells in Osteoarthritis: A Bioinformatics and Mendelian Randomization Analysis
Source: Biomedicines. 2025 Jan 2;13(1):90. doi: 10.3390/biomedicines13010090 (PMC11760900; doi:10.3390/biomedicines13010090)
Supplement: Supplementary file 1 [file biomedicines-13-00090-s001.zip › Table S7.xlsx]

## Sheet: Sheet1
Supplementary Table S7. MR results of causal effects of white blood cells on hip OA
exposure	outcome	method	nsnp	b	se	pval	or	or_lci95	or_uci95
basophil cell count	hip OA	Inverse variance weighted (multiplicative random effects)	168	0.0221556	0.0434532	0.610141	1.0224	0.938932	1.11329
basophil cell count	hip OA	MR Egger	168	-0.0128312	0.081627	0.875284	0.987251	0.841289	1.15854
basophil cell count	hip OA	Weighted median	168	-0.0140147	0.0657434	0.831193	0.986083	0.866865	1.1217
basophil cell count	hip OA	Weighted mode	168	-0.0678403	0.0953973	0.477993	0.93441	0.775057	1.12653
white blood cell count	hip OA	Inverse variance weighted (multiplicative random effects)	410	-0.065787	0.0269442	0.0146222	0.93633	0.888165	0.987107
white blood cell count	hip OA	MR Egger	410	-0.0452999	0.0570479	0.427617	0.955711	0.854607	1.06878
white blood cell count	hip OA	Weighted median	410	-0.0724726	0.0405491	0.0738921	0.930091	0.859032	1.00703
white blood cell count	hip OA	Weighted mode	410	-0.06371	0.0637914	0.318519	0.938277	0.828001	1.06324
monocyte cell count	hip OA	Inverse variance weighted (multiplicative random effects)	439	-0.0139715	0.0219735	0.524886	0.986126	0.944557	1.02952
monocyte cell count	hip OA	MR Egger	439	0.00724406	0.0360772	0.840953	1.00727	0.938505	1.08107
monocyte cell count	hip OA	Weighted median	439	0.0437491	0.0332552	0.188323	1.04472	0.978797	1.11508
monocyte cell count	hip OA	Weighted mode	439	0.0409221	0.0376347	0.27748	1.04177	0.967692	1.12152
lymphocyte cell count	hip OA	Inverse variance weighted (multiplicative random effects)	419	-0.0086347	0.0275679	0.754117	0.991402	0.939255	1.04644
lymphocyte cell count	hip OA	MR Egger	419	-0.00713727	0.059047	0.903849	0.992888	0.884379	1.11471
lymphocyte cell count	hip OA	Weighted median	419	-0.0079384	0.0413417	0.847727	0.992093	0.914875	1.07583
lymphocyte cell count	hip OA	Weighted mode	419	0.0329799	0.0633309	0.602813	1.03353	0.912882	1.17012
eosinophil cell count	hip OA	Inverse variance weighted (multiplicative random effects)	379	-0.0121088	0.0268368	0.651844	0.987964	0.93734	1.04132
eosinophil cell count	hip OA	MR Egger	379	0.026631	0.052084	0.609434	1.02699	0.927323	1.13737
eosinophil cell count	hip OA	Weighted median	379	-0.0122104	0.0389857	0.754127	0.987864	0.915191	1.06631
eosinophil cell count	hip OA	Weighted mode	379	-0.00134873	0.0554607	0.980611	0.998652	0.895788	1.11333
neutrophil cell count	hip OA	Inverse variance weighted (multiplicative random effects)	367	-0.0685442	0.0286651	0.016793	0.933752	0.882737	0.987715
neutrophil cell count	hip OA	MR Egger	367	-0.119038	0.0573342	0.0385741	0.887774	0.793412	0.993359
neutrophil cell count	hip OA	Weighted median	367	-0.0616119	0.0428099	0.150095	0.940248	0.864573	1.02255
neutrophil cell count	hip OA	Weighted mode	367	-0.0399416	0.0634443	0.529379	0.960846	0.848494	1.08807
