# Supplementary material for: Genetic Biomarkers and Circulating White Blood Cells in Osteoarthritis: A Bioinformatics and Mendelian Randomization Analysis
Source: Biomedicines. 2025 Jan 2;13(1):90. doi: 10.3390/biomedicines13010090 (PMC11760900; doi:10.3390/biomedicines13010090)
Supplement: Supplementary file 1 [file biomedicines-13-00090-s001.zip › Table S8.xlsx]

## Sheet: Sheet1
Supplementary Table S8. MR results of causal effects of white blood cells on knee OA
exposure	outcome	method	nsnp	b	se	pval	or	or_lci95	or_uci95
basophil cell count	knee OA	Inverse variance weighted (multiplicative random effects)	170	0.0243124	0.0353848	0.492028	1.02461	0.955958	1.09819
basophil cell count	knee OA	MR Egger	170	-0.00548456	0.0663843	0.934253	0.99453	0.873194	1.13273
basophil cell count	knee OA	Weighted median	170	-0.00993366	0.0528777	0.850986	0.990116	0.892638	1.09824
basophil cell count	knee OA	Weighted mode	170	-0.0246497	0.0714475	0.73052	0.975652	0.848159	1.12231
white blood cell count	knee OA	Inverse variance weighted (multiplicative random effects)	411	0.0128778	0.0234454	0.582823	1.01296	0.967466	1.0606
white blood cell count	knee OA	MR Egger	411	-0.00646959	0.0496693	0.89643	0.993551	0.901386	1.09514
white blood cell count	knee OA	Weighted median	411	-0.019097	0.0334074	0.567567	0.981084	0.918902	1.04747
white blood cell count	knee OA	Weighted mode	411	-0.043822	0.0492387	0.373992	0.957124	0.869072	1.0541
monocyte cell count	knee OA	Inverse variance weighted (multiplicative random effects)	438	-0.00855102	0.017566	0.626404	0.991485	0.95793	1.02622
monocyte cell count	knee OA	MR Egger	438	-3.28069e-05	0.0287965	0.999092	0.999967	0.945091	1.05803
monocyte cell count	knee OA	Weighted median	438	-0.00154223	0.0278259	0.955801	0.998459	0.945462	1.05443
monocyte cell count	knee OA	Weighted mode	438	-0.0147288	0.0299444	0.623057	0.985379	0.929211	1.04494
lymphocyte cell count	knee OA	Inverse variance weighted (multiplicative random effects)	419	-0.0031599	0.0225365	0.888492	0.996845	0.953771	1.04186
lymphocyte cell count	knee OA	MR Egger	419	0.00362015	0.0481372	0.940088	1.00363	0.913265	1.10293
lymphocyte cell count	knee OA	Weighted median	419	-0.0316014	0.0340587	0.353484	0.968893	0.906326	1.03578
lymphocyte cell count	knee OA	Weighted mode	419	-0.0750977	0.0562506	0.182585	0.927653	0.830814	1.03578
eosinophil cell count	knee OA	Inverse variance weighted (multiplicative random effects)	378	-0.0065771	0.0206859	0.750522	0.993444	0.953972	1.03455
eosinophil cell count	knee OA	MR Egger	378	0.0443253	0.0400748	0.269406	1.04532	0.966358	1.13074
eosinophil cell count	knee OA	Weighted median	378	-0.0219265	0.0306289	0.474069	0.978312	0.92131	1.03884
eosinophil cell count	knee OA	Weighted mode	378	-0.0320202	0.0461355	0.48808	0.968487	0.884754	1.06014
neutrophil cell count	knee OA	Inverse variance weighted (multiplicative random effects)	365	-0.0178034	0.0262244	0.497211	0.982354	0.933137	1.03417
neutrophil cell count	knee OA	MR Egger	365	-0.0280711	0.0523457	0.592105	0.972319	0.877508	1.07737
neutrophil cell count	knee OA	Weighted median	365	-0.02337	0.0343322	0.496059	0.976901	0.913327	1.0449
neutrophil cell count	knee OA	Weighted mode	365	-0.0337247	0.0433963	0.437585	0.966838	0.888002	1.05267
