# Supplementary material for: Genetic Biomarkers and Circulating White Blood Cells in Osteoarthritis: A Bioinformatics and Mendelian Randomization Analysis
Source: Biomedicines. 2025 Jan 2;13(1):90. doi: 10.3390/biomedicines13010090 (PMC11760900; doi:10.3390/biomedicines13010090)
Supplement: Supplementary file 1 [file biomedicines-13-00090-s001.zip › Table S9.xlsx]

## Sheet: Sheet1
Supplementary Table S9. Leave-one-out analysis results of the causal effect of neutrophil cell count on OA at any site
exposure	outcome	SNP	b	se	p
neutrophil cell count	OA at any site	rs10012827	-0.0338142	0.017231	0.049715
neutrophil cell count	OA at any site	rs10049210	-0.033759	0.0172417	0.0502323
neutrophil cell count	OA at any site	rs10252457	-0.0334588	0.0172191	0.052002
neutrophil cell count	OA at any site	rs10447304	-0.0340586	0.0172518	0.0483585
neutrophil cell count	OA at any site	rs10509912	-0.0344585	0.0172409	0.0456463
neutrophil cell count	OA at any site	rs10750623	-0.0342631	0.0172404	0.0468813
neutrophil cell count	OA at any site	rs10760690	-0.0345222	0.0172282	0.0450891
neutrophil cell count	OA at any site	rs10786325	-0.0331501	0.0173414	0.0559253
neutrophil cell count	OA at any site	rs10811668	-0.0352925	0.0171154	0.039205
neutrophil cell count	OA at any site	rs10833024	-0.0335472	0.0172323	0.0515629
neutrophil cell count	OA at any site	rs10846411	-0.0339352	0.0172475	0.049121
neutrophil cell count	OA at any site	rs10849020	-0.0336604	0.0172525	0.0510511
neutrophil cell count	OA at any site	rs10864368	-0.0346968	0.0172649	0.0444661
neutrophil cell count	OA at any site	rs10868825	-0.0340567	0.017241	0.0482302
neutrophil cell count	OA at any site	rs10917107	-0.0341739	0.0172364	0.0474054
neutrophil cell count	OA at any site	rs10945542	-0.034658	0.0172226	0.0441831
neutrophil cell count	OA at any site	rs10948036	-0.0335342	0.017265	0.052098
neutrophil cell count	OA at any site	rs10992394	-0.0333297	0.017191	0.0525271
neutrophil cell count	OA at any site	rs10995477	-0.0328074	0.0172722	0.0575077
neutrophil cell count	OA at any site	rs11039195	-0.0333528	0.01723	0.0528999
neutrophil cell count	OA at any site	rs11064881	-0.0348383	0.0172362	0.0432568
neutrophil cell count	OA at any site	rs11080133	-0.0351692	0.0171354	0.0401276
neutrophil cell count	OA at any site	rs11104881	-0.0341934	0.01727	0.0477109
neutrophil cell count	OA at any site	rs112203773	-0.0336077	0.0171659	0.050251
neutrophil cell count	OA at any site	rs1135172	-0.0334737	0.0172002	0.0516392
neutrophil cell count	OA at any site	rs114050631	-0.03379	0.0172936	0.0507129
neutrophil cell count	OA at any site	rs114427170	-0.0345005	0.0172311	0.0452601
neutrophil cell count	OA at any site	rs11580229	-0.0338821	0.0172657	0.0497169
neutrophil cell count	OA at any site	rs1159649	-0.0346318	0.0172282	0.0444117
neutrophil cell count	OA at any site	rs11625865	-0.0335809	0.0172335	0.0513454
neutrophil cell count	OA at any site	rs116447416	-0.0327568	0.0171326	0.0558819
neutrophil cell count	OA at any site	rs11648664	-0.0341292	0.0172466	0.0478281
neutrophil cell count	OA at any site	rs116631966	-0.0342923	0.0172416	0.046709
neutrophil cell count	OA at any site	rs11664534	-0.0344783	0.0172453	0.0455765
neutrophil cell count	OA at any site	rs11673093	-0.0289419	0.0171891	0.0922316
neutrophil cell count	OA at any site	rs11683933	-0.0333415	0.0172101	0.0527052
neutrophil cell count	OA at any site	rs11689257	-0.034171	0.0172435	0.0475153
neutrophil cell count	OA at any site	rs11690365	-0.0341933	0.0172422	0.0473552
neutrophil cell count	OA at any site	rs11691193	-0.0339262	0.0172403	0.0490869
neutrophil cell count	OA at any site	rs11712552	-0.0351198	0.0172346	0.0415744
neutrophil cell count	OA at any site	rs11716015	-0.0342556	0.017243	0.0469633
neutrophil cell count	OA at any site	rs11721064	-0.0338156	0.0172413	0.0498415
neutrophil cell count	OA at any site	rs11723621	-0.034718	0.0172666	0.0443569
neutrophil cell count	OA at any site	rs11735662	-0.0345358	0.017243	0.0451888
neutrophil cell count	OA at any site	rs117468663	-0.034186	0.0172449	0.0474362
neutrophil cell count	OA at any site	rs11753041	-0.0338991	0.017237	0.0492237
neutrophil cell count	OA at any site	rs11894199	-0.0333652	0.0171869	0.0522208
neutrophil cell count	OA at any site	rs11993347	-0.0340291	0.0172541	0.0485831
neutrophil cell count	OA at any site	rs11997631	-0.0348693	0.0172217	0.0428951
neutrophil cell count	OA at any site	rs12118277	-0.0343371	0.0172452	0.0464691
neutrophil cell count	OA at any site	rs12189880	-0.0348899	0.017213	0.042667
neutrophil cell count	OA at any site	rs12203592	-0.0346025	0.017218	0.0444666
neutrophil cell count	OA at any site	rs12214269	-0.0328341	0.0172088	0.0563935
neutrophil cell count	OA at any site	rs12328347	-0.0343379	0.0172479	0.0464982
neutrophil cell count	OA at any site	rs12378064	-0.0343741	0.0172414	0.0461857
neutrophil cell count	OA at any site	rs1245035	-0.0348263	0.01723	0.0432536
neutrophil cell count	OA at any site	rs12460279	-0.0338552	0.0172353	0.0494965
neutrophil cell count	OA at any site	rs12481262	-0.0339453	0.0172451	0.0490215
neutrophil cell count	OA at any site	rs12487658	-0.0339744	0.0172448	0.0488239
neutrophil cell count	OA at any site	rs1250568	-0.0334777	0.0172212	0.0518975
neutrophil cell count	OA at any site	rs12530608	-0.0344456	0.0172343	0.0456447
neutrophil cell count	OA at any site	rs12541521	-0.0347659	0.0172178	0.043468
neutrophil cell count	OA at any site	rs12550612	-0.0343954	0.017267	0.0463738
neutrophil cell count	OA at any site	rs12588718	-0.0333035	0.0172052	0.0529088
neutrophil cell count	OA at any site	rs12658947	-0.0339592	0.0172402	0.0488645
neutrophil cell count	OA at any site	rs12716647	-0.0342228	0.0172459	0.0472109
neutrophil cell count	OA at any site	rs12802157	-0.0345207	0.0172286	0.0451034
neutrophil cell count	OA at any site	rs12923918	-0.0343469	0.017237	0.0463027
neutrophil cell count	OA at any site	rs12927351	-0.0338257	0.0172486	0.049871
neutrophil cell count	OA at any site	rs12930850	-0.0349596	0.0172365	0.0425368
neutrophil cell count	OA at any site	rs13190036	-0.0341238	0.0172463	0.0478596
neutrophil cell count	OA at any site	rs13291664	-0.0364034	0.0171566	0.0338523
neutrophil cell count	OA at any site	rs13392977	-0.0337622	0.0172352	0.0501236
neutrophil cell count	OA at any site	rs1362623	-0.0346194	0.017237	0.0445972
neutrophil cell count	OA at any site	rs1366045	-0.0332955	0.0172467	0.0535391
neutrophil cell count	OA at any site	rs1371794	-0.0340807	0.0175624	0.0523123
neutrophil cell count	OA at any site	rs139386	-0.0337436	0.0172275	0.0501475
neutrophil cell count	OA at any site	rs141010613	-0.0338285	0.0172328	0.0496432
neutrophil cell count	OA at any site	rs1411424	-0.0346489	0.0172217	0.0442269
neutrophil cell count	OA at any site	rs1412445	-0.0339271	0.0172586	0.0493211
neutrophil cell count	OA at any site	rs14243	-0.0339275	0.0172373	0.0490387
neutrophil cell count	OA at any site	rs1445171	-0.0352483	0.0171778	0.0401724
neutrophil cell count	OA at any site	rs1474419	-0.0356437	0.0171714	0.037916
neutrophil cell count	OA at any site	rs148713124	-0.0352285	0.0172007	0.040552
neutrophil cell count	OA at any site	rs149157044	-0.0339635	0.0172406	0.0488419
neutrophil cell count	OA at any site	rs150649461	-0.0345309	0.0172329	0.045094
neutrophil cell count	OA at any site	rs150861794	-0.0346514	0.0172265	0.0442714
neutrophil cell count	OA at any site	rs1555275	-0.0333299	0.0172009	0.0526622
neutrophil cell count	OA at any site	rs155795	-0.0338611	0.0172404	0.0495232
neutrophil cell count	OA at any site	rs156334	-0.0342399	0.0172421	0.0470524
neutrophil cell count	OA at any site	rs1571956	-0.0334373	0.0172139	0.0520808
neutrophil cell count	OA at any site	rs1611236	-0.0326391	0.017154	0.0570786
neutrophil cell count	OA at any site	rs16843353	-0.0343624	0.0172401	0.0462435
neutrophil cell count	OA at any site	rs16850073	-0.0348401	0.0173853	0.0450705
neutrophil cell count	OA at any site	rs16939607	-0.0333942	0.0172448	0.0528097
neutrophil cell count	OA at any site	rs16958642	-0.034179	0.0172435	0.0474639
neutrophil cell count	OA at any site	rs16961474	-0.0337409	0.0172304	0.0502045
neutrophil cell count	OA at any site	rs17026212	-0.0335662	0.0172385	0.0515157
neutrophil cell count	OA at any site	rs17139597	-0.035091	0.0171894	0.0412081
neutrophil cell count	OA at any site	rs17213043	-0.0344289	0.0172481	0.0459237
neutrophil cell count	OA at any site	rs172240	-0.0349566	0.0172136	0.042279
neutrophil cell count	OA at any site	rs17440390	-0.0353069	0.0171163	0.0391348
neutrophil cell count	OA at any site	rs17728	-0.0341012	0.0172465	0.0480102
neutrophil cell count	OA at any site	rs17742008	-0.0337777	0.0172416	0.0501032
neutrophil cell count	OA at any site	rs17831500	-0.033439	0.0172329	0.0523287
neutrophil cell count	OA at any site	rs1788493	-0.0339683	0.0172435	0.0488473
neutrophil cell count	OA at any site	rs1800961	-0.0343159	0.0172554	0.0467335
neutrophil cell count	OA at any site	rs180941	-0.0332472	0.017186	0.0530453
neutrophil cell count	OA at any site	rs1885474	-0.0343335	0.0172455	0.0464953
neutrophil cell count	OA at any site	rs188653407	-0.0343544	0.0172473	0.0463858
neutrophil cell count	OA at any site	rs1886654	-0.0340391	0.0173159	0.0493247
neutrophil cell count	OA at any site	rs1887428	-0.0333472	0.0172106	0.0526724
neutrophil cell count	OA at any site	rs1939212	-0.0339116	0.0172421	0.0492076
neutrophil cell count	OA at any site	rs1966479	-0.0338139	0.0172402	0.0498392
neutrophil cell count	OA at any site	rs1977289	-0.0346004	0.0172482	0.044853
neutrophil cell count	OA at any site	rs1985157	-0.0347284	0.0172692	0.0443248
neutrophil cell count	OA at any site	rs2001613	-0.0338304	0.0172364	0.0496773
neutrophil cell count	OA at any site	rs2038700	-0.0349281	0.0172962	0.0434451
neutrophil cell count	OA at any site	rs2046934	-0.0344129	0.0172365	0.0458781
neutrophil cell count	OA at any site	rs2052249	-0.0341845	0.0172419	0.047407
neutrophil cell count	OA at any site	rs2062250	-0.0341616	0.0172645	0.0478473
neutrophil cell count	OA at any site	rs207253	-0.0338824	0.0172367	0.0493326
neutrophil cell count	OA at any site	rs2082382	-0.0356256	0.0172615	0.0390296
neutrophil cell count	OA at any site	rs212409	-0.0346495	0.0172564	0.0446518
neutrophil cell count	OA at any site	rs2158799	-0.034465	0.0173972	0.0475836
neutrophil cell count	OA at any site	rs2179593	-0.0338898	0.0172368	0.0492831
neutrophil cell count	OA at any site	rs218264	-0.03384	0.0172809	0.0502027
neutrophil cell count	OA at any site	rs2241621	-0.0339519	0.017246	0.0489902
neutrophil cell count	OA at any site	rs2254458	-0.0334176	0.0172113	0.0521848
neutrophil cell count	OA at any site	rs2260850	-0.0343761	0.0172627	0.0464421
neutrophil cell count	OA at any site	rs2282611	-0.0330585	0.0171524	0.0539378
neutrophil cell count	OA at any site	rs2296028	-0.034628	0.0172232	0.0443739
neutrophil cell count	OA at any site	rs2301557	-0.0337561	0.0173094	0.0511565
neutrophil cell count	OA at any site	rs2312675	-0.034274	0.0172504	0.0469385
neutrophil cell count	OA at any site	rs2314339	-0.0339654	0.0172634	0.049128
neutrophil cell count	OA at any site	rs2421200	-0.0349486	0.0172446	0.0426995
neutrophil cell count	OA at any site	rs2432142	-0.0339063	0.0172456	0.0492884
neutrophil cell count	OA at any site	rs2468832	-0.0338946	0.0172411	0.0493087
neutrophil cell count	OA at any site	rs2494747	-0.0346427	0.017224	0.0442929
neutrophil cell count	OA at any site	rs249677	-0.0339941	0.0172661	0.0489721
neutrophil cell count	OA at any site	rs2519093	-0.0344255	0.0172991	0.0465887
neutrophil cell count	OA at any site	rs2522440	-0.0343589	0.0172373	0.0462298
neutrophil cell count	OA at any site	rs2561758	-0.0344219	0.0172891	0.0464851
neutrophil cell count	OA at any site	rs2665405	-0.0359467	0.0172484	0.0371552
neutrophil cell count	OA at any site	rs2710804	-0.0332337	0.0172331	0.0537952
neutrophil cell count	OA at any site	rs2729707	-0.0351745	0.0172648	0.0416148
neutrophil cell count	OA at any site	rs2734031	-0.0338577	0.0173344	0.0507944
neutrophil cell count	OA at any site	rs2808519	-0.0346716	0.0172318	0.0442119
neutrophil cell count	OA at any site	rs2824372	-0.0340673	0.0172431	0.0481886
neutrophil cell count	OA at any site	rs2839183	-0.0343435	0.0172421	0.046388
neutrophil cell count	OA at any site	rs2852800	-0.0344444	0.0172398	0.0457217
neutrophil cell count	OA at any site	rs28530750	-0.0354454	0.0172279	0.0396439
neutrophil cell count	OA at any site	rs28571765	-0.0338121	0.0172521	0.0500095
neutrophil cell count	OA at any site	rs28588142	-0.0335378	0.017216	0.0514087
neutrophil cell count	OA at any site	rs2923416	-0.0351392	0.0171512	0.0404823
neutrophil cell count	OA at any site	rs2955958	-0.0338199	0.0172327	0.0497001
neutrophil cell count	OA at any site	rs3014874	-0.0343086	0.0172385	0.0465657
neutrophil cell count	OA at any site	rs301817	-0.0354366	0.0171499	0.0388012
neutrophil cell count	OA at any site	rs305082	-0.0349276	0.0172746	0.0431861
neutrophil cell count	OA at any site	rs34215892	-0.0340547	0.017244	0.0482827
neutrophil cell count	OA at any site	rs342242	-0.0335319	0.017234	0.051693
neutrophil cell count	OA at any site	rs34599082	-0.0352176	0.0173297	0.0421329
neutrophil cell count	OA at any site	rs34765661	-0.0347366	0.017255	0.0441003
neutrophil cell count	OA at any site	rs34990593	-0.034771	0.0172068	0.0433042
neutrophil cell count	OA at any site	rs35020138	-0.0331097	0.0172096	0.0543661
neutrophil cell count	OA at any site	rs35284073	-0.0332487	0.0171852	0.0530235
neutrophil cell count	OA at any site	rs354703	-0.0341042	0.0172469	0.0479958
neutrophil cell count	OA at any site	rs35734242	-0.0344719	0.0172657	0.0458734
neutrophil cell count	OA at any site	rs35759345	-0.0333141	0.0171979	0.0527322
neutrophil cell count	OA at any site	rs35789178	-0.0347946	0.0172214	0.0433389
neutrophil cell count	OA at any site	rs3731332	-0.033867	0.017315	0.0504726
neutrophil cell count	OA at any site	rs3735311	-0.0337462	0.0172514	0.0504483
neutrophil cell count	OA at any site	rs3735485	-0.0339724	0.0172625	0.0490703
neutrophil cell count	OA at any site	rs3739873	-0.0347114	0.0172152	0.0437665
neutrophil cell count	OA at any site	rs3747869	-0.0342789	0.0172603	0.0470332
neutrophil cell count	OA at any site	rs3749440	-0.0337062	0.0172452	0.0506394
neutrophil cell count	OA at any site	rs3754224	-0.0326951	0.0171474	0.0565591
neutrophil cell count	OA at any site	rs3762297	-0.03384	0.0172536	0.0498402
neutrophil cell count	OA at any site	rs3777755	-0.0345369	0.0172336	0.0450648
neutrophil cell count	OA at any site	rs3793537	-0.0346522	0.0172205	0.044192
neutrophil cell count	OA at any site	rs3843301	-0.034613	0.0172421	0.0446993
neutrophil cell count	OA at any site	rs3856364	-0.0345421	0.0172357	0.0450588
neutrophil cell count	OA at any site	rs3861100	-0.0347793	0.0172378	0.043631
neutrophil cell count	OA at any site	rs386243	-0.032327	0.017201	0.0601939
neutrophil cell count	OA at any site	rs4074882	-0.0337852	0.0172699	0.0504289
neutrophil cell count	OA at any site	rs409801	-0.0346458	0.017256	0.0446698
neutrophil cell count	OA at any site	rs41272536	-0.033993	0.0172461	0.0487169
neutrophil cell count	OA at any site	rs41313381	-0.0349923	0.0172389	0.0423726
neutrophil cell count	OA at any site	rs41433144	-0.0342445	0.0172441	0.0470481
neutrophil cell count	OA at any site	rs4145952	-0.0348728	0.0172107	0.0427419
neutrophil cell count	OA at any site	rs4276676	-0.0346074	0.0172473	0.0447987
neutrophil cell count	OA at any site	rs4347951	-0.0342144	0.0172408	0.0472001
neutrophil cell count	OA at any site	rs4468717	-0.0341745	0.0172448	0.0475096
neutrophil cell count	OA at any site	rs4535497	-0.0342503	0.0172463	0.0470383
neutrophil cell count	OA at any site	rs45577137	-0.0338001	0.0172377	0.0498995
neutrophil cell count	OA at any site	rs4626924	-0.0361183	0.0171436	0.0351344
neutrophil cell count	OA at any site	rs4632345	-0.032837	0.0171015	0.0548431
neutrophil cell count	OA at any site	rs464609	-0.0341677	0.0172414	0.0475094
neutrophil cell count	OA at any site	rs4712614	-0.0335595	0.0172481	0.0516919
neutrophil cell count	OA at any site	rs4727392	-0.034631	0.0172387	0.0445469
neutrophil cell count	OA at any site	rs47341	-0.0341726	0.0172447	0.0475206
neutrophil cell count	OA at any site	rs4734879	-0.0340135	0.0172565	0.0487172
neutrophil cell count	OA at any site	rs4760	-0.0300658	0.0173538	0.0831815
neutrophil cell count	OA at any site	rs4761234	-0.032751	0.0172203	0.0571855
neutrophil cell count	OA at any site	rs4794820	-0.0347694	0.0176068	0.0482943
neutrophil cell count	OA at any site	rs4812447	-0.034395	0.0172501	0.0461631
neutrophil cell count	OA at any site	rs4843073	-0.0342086	0.017245	0.0472917
neutrophil cell count	OA at any site	rs4844622	-0.0321023	0.0171489	0.0612099
neutrophil cell count	OA at any site	rs486650	-0.0335667	0.0172282	0.0513716
neutrophil cell count	OA at any site	rs4903580	-0.0346335	0.0172416	0.0445676
neutrophil cell count	OA at any site	rs4909932	-0.0339889	0.0172439	0.0487157
neutrophil cell count	OA at any site	rs4924450	-0.0349771	0.017193	0.041913
neutrophil cell count	OA at any site	rs4925756	-0.0341306	0.0172435	0.0477788
neutrophil cell count	OA at any site	rs4984803	-0.0341909	0.0172531	0.0475102
neutrophil cell count	OA at any site	rs55729107	-0.0344189	0.0172438	0.045933
neutrophil cell count	OA at any site	rs55767800	-0.0329179	0.017109	0.0543531
neutrophil cell count	OA at any site	rs55851397	-0.0342393	0.017241	0.0470422
neutrophil cell count	OA at any site	rs55873273	-0.0339706	0.0172504	0.0489229
neutrophil cell count	OA at any site	rs55964818	-0.0356762	0.0172994	0.0391815
neutrophil cell count	OA at any site	rs56174170	-0.0335709	0.0172151	0.0511659
neutrophil cell count	OA at any site	rs56188865	-0.0347357	0.0172732	0.0443297
neutrophil cell count	OA at any site	rs56217149	-0.0327598	0.0171107	0.0555462
neutrophil cell count	OA at any site	rs56378716	-0.0346905	0.0172903	0.044818
neutrophil cell count	OA at any site	rs56388170	-0.0404984	0.017363	0.0196767
neutrophil cell count	OA at any site	rs56408111	-0.0331855	0.0172199	0.053959
neutrophil cell count	OA at any site	rs567385	-0.0342099	0.0172407	0.0472283
neutrophil cell count	OA at any site	rs571497	-0.0351145	0.017267	0.0419904
neutrophil cell count	OA at any site	rs5747308	-0.0342813	0.0172642	0.0470685
neutrophil cell count	OA at any site	rs5753576	-0.0354285	0.017197	0.0393839
neutrophil cell count	OA at any site	rs58605236	-0.0347316	0.0172251	0.0437649
neutrophil cell count	OA at any site	rs58984522	-0.0345786	0.0172221	0.0446639
neutrophil cell count	OA at any site	rs59519784	-0.0333512	0.0171925	0.0523957
neutrophil cell count	OA at any site	rs60124939	-0.0341946	0.0172457	0.047391
neutrophil cell count	OA at any site	rs6067411	-0.0353981	0.0171115	0.0385768
neutrophil cell count	OA at any site	rs609264	-0.034038	0.0172437	0.0483887
neutrophil cell count	OA at any site	rs61739285	-0.0339788	0.0172469	0.0488224
neutrophil cell count	OA at any site	rs61754230	-0.0347084	0.0172077	0.043693
neutrophil cell count	OA at any site	rs619450	-0.0340124	0.0172465	0.0485947
neutrophil cell count	OA at any site	rs61955089	-0.0347004	0.0172296	0.04401
neutrophil cell count	OA at any site	rs62189859	-0.0341577	0.0172432	0.0475978
neutrophil cell count	OA at any site	rs62360185	-0.035236	0.0171606	0.0400432
neutrophil cell count	OA at any site	rs62375385	-0.0347338	0.0172116	0.0435865
neutrophil cell count	OA at any site	rs62429983	-0.0333307	0.0171917	0.0525303
neutrophil cell count	OA at any site	rs626416	-0.0340672	0.017252	0.0483038
neutrophil cell count	OA at any site	rs632887	-0.0339975	0.0172449	0.048672
neutrophil cell count	OA at any site	rs636317	-0.0343493	0.0172443	0.0463804
neutrophil cell count	OA at any site	rs6414435	-0.0362382	0.0170843	0.0339099
neutrophil cell count	OA at any site	rs6432335	-0.0345255	0.0172327	0.0451246
neutrophil cell count	OA at any site	rs6463566	-0.0340799	0.0172471	0.0481572
neutrophil cell count	OA at any site	rs6468341	-0.0348106	0.0172336	0.0433918
neutrophil cell count	OA at any site	rs6476883	-0.0349544	0.0172088	0.0422352
neutrophil cell count	OA at any site	rs6500550	-0.0347481	0.0172516	0.0439887
neutrophil cell count	OA at any site	rs6503727	-0.0339607	0.0172535	0.0490299
neutrophil cell count	OA at any site	rs6672898	-0.0322178	0.0171481	0.0602716
neutrophil cell count	OA at any site	rs6678033	-0.0343694	0.0173458	0.0475434
neutrophil cell count	OA at any site	rs67175901	-0.0351564	0.0172647	0.0417177
neutrophil cell count	OA at any site	rs671835	-0.0349392	0.017214	0.0423879
neutrophil cell count	OA at any site	rs6723009	-0.0344178	0.0172333	0.045807
neutrophil cell count	OA at any site	rs6734238	-0.0331401	0.0173229	0.0557379
neutrophil cell count	OA at any site	rs6740847	-0.0346236	0.0172587	0.0448403
neutrophil cell count	OA at any site	rs6764912	-0.034326	0.017254	0.0466511
neutrophil cell count	OA at any site	rs68016381	-0.0341667	0.0172476	0.0475971
neutrophil cell count	OA at any site	rs68137036	-0.0347355	0.0172153	0.0436207
neutrophil cell count	OA at any site	rs6817881	-0.034746	0.0172273	0.0437048
neutrophil cell count	OA at any site	rs6831590	-0.032861	0.0172138	0.0562627
neutrophil cell count	OA at any site	rs6855981	-0.0349607	0.0172216	0.0423519
neutrophil cell count	OA at any site	rs6859727	-0.0322369	0.0172227	0.0612383
neutrophil cell count	OA at any site	rs6877725	-0.0327181	0.0172392	0.0577108
neutrophil cell count	OA at any site	rs6878780	-0.0352476	0.0171695	0.0400799
neutrophil cell count	OA at any site	rs6891328	-0.0336441	0.0172257	0.0508045
neutrophil cell count	OA at any site	rs6915310	-0.0344831	0.0172694	0.0458498
neutrophil cell count	OA at any site	rs6924387	-0.0339412	0.0172512	0.0491292
neutrophil cell count	OA at any site	rs6927569	-0.0331877	0.0172632	0.0545483
neutrophil cell count	OA at any site	rs6936191	-0.0345776	0.0172431	0.0449314
neutrophil cell count	OA at any site	rs694180	-0.0339046	0.0172528	0.0493949
neutrophil cell count	OA at any site	rs6985508	-0.0339565	0.0172781	0.0493806
neutrophil cell count	OA at any site	rs6998846	-0.0344549	0.0172381	0.0456337
neutrophil cell count	OA at any site	rs7005996	-0.033702	0.0172347	0.0505273
neutrophil cell count	OA at any site	rs706809	-0.0334241	0.0172339	0.0524472
neutrophil cell count	OA at any site	rs7183988	-0.0327148	0.0171764	0.0568277
neutrophil cell count	OA at any site	rs7214290	-0.0341654	0.0172461	0.047586
neutrophil cell count	OA at any site	rs7225843	-0.0317147	0.0170574	0.0629863
neutrophil cell count	OA at any site	rs7235882	-0.0344422	0.0172397	0.0457331
neutrophil cell count	OA at any site	rs7237878	-0.0348239	0.0171988	0.0428895
neutrophil cell count	OA at any site	rs72726027	-0.0347562	0.0172731	0.0442038
neutrophil cell count	OA at any site	rs72731564	-0.0345109	0.0172439	0.0453556
neutrophil cell count	OA at any site	rs72789923	-0.0346025	0.0172504	0.0448675
neutrophil cell count	OA at any site	rs72790862	-0.033621	0.0172507	0.0513003
neutrophil cell count	OA at any site	rs72803323	-0.0326883	0.0171205	0.0562231
neutrophil cell count	OA at any site	rs72825306	-0.0342477	0.0172413	0.046991
neutrophil cell count	OA at any site	rs72832055	-0.0344671	0.0172337	0.0455022
neutrophil cell count	OA at any site	rs72836628	-0.0336914	0.0172323	0.0505676
neutrophil cell count	OA at any site	rs7283930	-0.0334115	0.0171972	0.0520347
neutrophil cell count	OA at any site	rs72901753	-0.0333088	0.0172022	0.0528289
neutrophil cell count	OA at any site	rs72973711	-0.0351679	0.017217	0.0410898
neutrophil cell count	OA at any site	rs72978754	-0.0339401	0.017242	0.0490159
neutrophil cell count	OA at any site	rs73000965	-0.0345892	0.0172777	0.0452894
neutrophil cell count	OA at any site	rs73049276	-0.0342715	0.0172549	0.0470126
neutrophil cell count	OA at any site	rs7322886	-0.0334801	0.0172171	0.0518245
neutrophil cell count	OA at any site	rs73271394	-0.0330942	0.0171346	0.0534303
neutrophil cell count	OA at any site	rs738408	-0.0348806	0.0172127	0.0427183
neutrophil cell count	OA at any site	rs74076327	-0.0350402	0.0172064	0.0417046
neutrophil cell count	OA at any site	rs7409459	-0.034394	0.0172353	0.0459817
neutrophil cell count	OA at any site	rs7488780	-0.0335962	0.0172167	0.0510134
neutrophil cell count	OA at any site	rs7496362	-0.0352836	0.0171981	0.0402083
neutrophil cell count	OA at any site	rs749780	-0.0338232	0.0172484	0.0498849
neutrophil cell count	OA at any site	rs7502100	-0.0349678	0.0172294	0.042403
neutrophil cell count	OA at any site	rs75475627	-0.0338199	0.017249	0.0499152
neutrophil cell count	OA at any site	rs7555995	-0.0324719	0.0170628	0.0570302
neutrophil cell count	OA at any site	rs7575465	-0.032946	0.0171476	0.0546919
neutrophil cell count	OA at any site	rs7590263	-0.0340951	0.0172429	0.0480026
neutrophil cell count	OA at any site	rs75974417	-0.0349903	0.0172011	0.0419329
neutrophil cell count	OA at any site	rs763362	-0.0348611	0.0172247	0.0429801
neutrophil cell count	OA at any site	rs7639292	-0.0325042	0.0171451	0.0579826
neutrophil cell count	OA at any site	rs76428106	-0.0331643	0.0172461	0.0544801
neutrophil cell count	OA at any site	rs7658676	-0.0341104	0.0172413	0.0478827
neutrophil cell count	OA at any site	rs76603681	-0.0342381	0.0172452	0.0471041
neutrophil cell count	OA at any site	rs76873475	-0.0331102	0.0171488	0.0535134
neutrophil cell count	OA at any site	rs7687658	-0.0342512	0.0172408	0.046963
neutrophil cell count	OA at any site	rs7705526	-0.0316114	0.0172118	0.0662662
neutrophil cell count	OA at any site	rs77552263	-0.0341297	0.0172765	0.0482109
neutrophil cell count	OA at any site	rs7776857	-0.0343342	0.0172448	0.046482
neutrophil cell count	OA at any site	rs778732	-0.0349562	0.0172253	0.0424228
neutrophil cell count	OA at any site	rs780142	-0.034873	0.017197	0.042575
neutrophil cell count	OA at any site	rs7803075	-0.0333107	0.0172261	0.0531453
neutrophil cell count	OA at any site	rs7815046	-0.0338082	0.0172353	0.0498134
neutrophil cell count	OA at any site	rs7816785	-0.0346701	0.0172549	0.0445056
neutrophil cell count	OA at any site	rs78285907	-0.0336994	0.0172301	0.0504837
neutrophil cell count	OA at any site	rs7846314	-0.0340865	0.0173961	0.050062
neutrophil cell count	OA at any site	rs7852409	-0.0345433	0.0172361	0.0450565
neutrophil cell count	OA at any site	rs7866863	-0.0340205	0.0172432	0.0484976
neutrophil cell count	OA at any site	rs78738581	-0.0334428	0.0172393	0.0523894
neutrophil cell count	OA at any site	rs78813154	-0.0335046	0.0172208	0.051704
neutrophil cell count	OA at any site	rs789858	-0.0342142	0.0172458	0.0472654
neutrophil cell count	OA at any site	rs79047930	-0.0345862	0.0172279	0.0446894
neutrophil cell count	OA at any site	rs7934719	-0.0333114	0.0172285	0.0531742
neutrophil cell count	OA at any site	rs7940176	-0.0342078	0.0172421	0.0472597
neutrophil cell count	OA at any site	rs7947419	-0.0339463	0.0172382	0.048924
neutrophil cell count	OA at any site	rs796056	-0.0348635	0.0172526	0.0433035
neutrophil cell count	OA at any site	rs7969023	-0.0347118	0.0172134	0.0437422
neutrophil cell count	OA at any site	rs7987258	-0.0340596	0.0172411	0.0482128
neutrophil cell count	OA at any site	rs8030089	-0.0348332	0.0172244	0.0431437
neutrophil cell count	OA at any site	rs8079215	-0.0346979	0.017211	0.0437969
neutrophil cell count	OA at any site	rs8112528	-0.0338863	0.0172363	0.0493009
neutrophil cell count	OA at any site	rs820384	-0.0342011	0.0172412	0.0472914
neutrophil cell count	OA at any site	rs8705	-0.0337065	0.0172442	0.0506242
neutrophil cell count	OA at any site	rs9265980	-0.0307456	0.0172536	0.0747524
neutrophil cell count	OA at any site	rs930232	-0.0356597	0.0171991	0.0381407
neutrophil cell count	OA at any site	rs9390461	-0.0354319	0.0171957	0.0393501
neutrophil cell count	OA at any site	rs9402685	-0.0350435	0.0172821	0.042587
neutrophil cell count	OA at any site	rs9411293	-0.0343593	0.017242	0.0462877
neutrophil cell count	OA at any site	rs9419387	-0.0355418	0.0170892	0.0375458
neutrophil cell count	OA at any site	rs9508005	-0.0342621	0.0172396	0.0468777
neutrophil cell count	OA at any site	rs9543219	-0.0345372	0.0172337	0.0450651
neutrophil cell count	OA at any site	rs9656395	-0.0328039	0.017133	0.055536
neutrophil cell count	OA at any site	rs9804265	-0.0348502	0.0173258	0.0442759
neutrophil cell count	OA at any site	rs981132	-0.0345015	0.0172556	0.0455607
neutrophil cell count	OA at any site	rs9819371	-0.0343236	0.0172556	0.0466868
neutrophil cell count	OA at any site	rs9842724	-0.0346927	0.0172165	0.0438955
neutrophil cell count	OA at any site	rs9885207	-0.0333369	0.017223	0.052916
neutrophil cell count	OA at any site	rs9905106	-0.0344323	0.0172563	0.046005
neutrophil cell count	OA at any site	rs9965539	-0.032176	0.0171681	0.0609058
neutrophil cell count	OA at any site	rs9977672	-0.0329923	0.0172215	0.0553958
neutrophil cell count	OA at any site	rs9988894	-0.0335845	0.0172301	0.051274
neutrophil cell count	OA at any site	All	-0.0341356	0.0172106	0.0473217
